# Supplementary material for: μ2-Oxalato-bis­[triphen­yl(thio­urea-κS)tin(IV)]
Source: Acta Crystallogr Sect E Struct Rep Online. 2012 Oct 6;68(Pt 11):m1337. doi: 10.1107/S1600536812040706 (PMC3515101; doi:10.1107/S1600536812040706)
Supplement: Supplementary file 1 [file e-68-m1337-sup1.cif]

##############################################################################
#                                                                            #
# This CIF contains the data in a paper accepted for publication in          #
# Acta Crystallographica Section E. It conforms to the requirements of       #
# Notes for Authors for Acta Crystallographica Section E, and has been       #
# peer reviewed under the auspices of the IUCr Commission on Journals.       #
#                                                                            #
# Full details of the Crystallographic Information File format               #
# are given in the paper "The Crystallographic Information File (CIF):       #
# a New Standard Archive File for Crystallography" by S. R. Hall, F. H.      #
# Allen and I. D. Brown [Acta Cryst. (1991), A47, 655-685].                  #
#                                                                            #
# The current version of the core CIF dictionary is obtainable from          #
# ftp://ftp.iucr.org/pub/cif_core.dic.                                       #
#                                                                            #
# Software is freely available for graphical display of the structure(s)     #
# in this CIF. For information consult the CIF software page                 #
# http://www.iucr.org/resources/cif/software.                                #
#                                                                            #
# This file may be used for bona fide research purposes within the           #
# scientific community so long as proper attribution is given to the journal # 
# article from which it was obtained.                                        #
#                                                                            #
##############################################################################
data_I
_audit_creation_method     SHELXL-97
_chemical_name_systematic
;
\m~2~-Oxalato-bis[triphenyl(thiourea-\k<i>S</i>)tin(IV)]
;
_chemical_name_common
;
Bis(thiourea-\k<i>S</i>) \m~2~-oxalatobistriphenyldistannate(IV)
;
_chemical_formula_moiety     'C40 H38 N4 O4 S2 Sn2'
_chemical_formula_sum     'C40 H38 N4 O4 S2 Sn2'
_chemical_formula_iupac     '[Sn2 (C2 O4) (C6 H5)6 (C H4 N2 S)2]'
_chemical_formula_weight     940.24
_chemical_melting_point     ?
_symmetry_cell_setting     monoclinic
_symmetry_space_group_name_H-M     'C 2/c'
_symmetry_space_group_name_Hall     '-C 2yc'
loop_
    _symmetry_equiv_pos_as_xyz
    'x, y, z'
    '-x, y, -z+1/2'
    'x+1/2, y+1/2, z'
    '-x+1/2, y+1/2, -z+1/2'
    '-x, -y, -z'
    'x, -y, z-1/2'
    '-x+1/2, -y+1/2, -z'
    'x+1/2, -y+1/2, z-1/2'
_cell_length_a     12.9161(2)
_cell_length_b     13.9870(2)
_cell_length_c     21.8215(3)
_cell_angle_alpha     90.00
_cell_angle_beta     99.2380(10)
_cell_angle_gamma     90.00
_cell_volume     3891.09(10)
_cell_formula_units_Z     4
_cell_measurement_reflns_used     26977
_cell_measurement_theta_min     2.910
_cell_measurement_theta_max     27.485
_cell_measurement_temperature     150(2)
_exptl_crystal_description     block
_exptl_crystal_colour     colourless
_exptl_crystal_size_max     0.30
_exptl_crystal_size_mid     0.30
_exptl_crystal_size_min     0.20
_exptl_crystal_density_diffrn     1.605
_exptl_crystal_density_meas     ?
_exptl_crystal_density_method     'not measured'
_exptl_crystal_F_000     1880
_exptl_absorpt_coefficient_mu     1.437
_exptl_absorpt_correction_type     multi-scan
_exptl_absorpt_process_details
;
(SORTAV; Blessing, 1995)
;
_exptl_absorpt_correction_T_min     0.6590
_exptl_absorpt_correction_T_max     0.7468
_exptl_special_details     ?
_diffrn_ambient_temperature     150(2)
_diffrn_radiation_type     MoK\a
_diffrn_radiation_wavelength     0.71073
_diffrn_radiation_source     'fine-focus sealed tube'
_diffrn_radiation_monochromator     graphite
_diffrn_measurement_device_type     'Nonius KappaCCD'
_diffrn_measurement_method     '400 1.5 degree images with \f and \w scans'
_diffrn_reflns_number     31403
_diffrn_reflns_av_R_equivalents     0.0574
_diffrn_reflns_av_sigmaI/netI     0.0342
_diffrn_reflns_theta_min     3.77
_diffrn_reflns_theta_max     27.51
_diffrn_reflns_theta_full     27.51
_diffrn_measured_fraction_theta_max     0.996
_diffrn_measured_fraction_theta_full     0.996
_diffrn_reflns_limit_h_min     -16
_diffrn_reflns_limit_h_max     16
_diffrn_reflns_limit_k_min     -18
_diffrn_reflns_limit_k_max     18
_diffrn_reflns_limit_l_min     -28
_diffrn_reflns_limit_l_max     28
_diffrn_standards_number     0
_diffrn_standards_decay_%     0
_refine_special_details
;
Refinement of <i>F</i>^2^ against ALL reflections. The weighted <i>R</i>-factor
<i>wR</i> and goodness of fit <i>S</i> are based on <i>F</i>^2^, conventional
<i>R</i>-factors <i>R</i> are based on <i>F</i>, with <i>F</i> set to zero for
negative <i>F</i>^2^. The threshold expression of <i>F</i>^2^ >
\s(<i>F</i>^2^) is used only for calculating <i>R</i>-factors(gt) <i>etc</i>.
and is not relevant to the choice of reflections for refinement.
<i>R</i>-factors based on <i>F</i>^2^ are statistically about twice as large
as those based on <i>F</i>, and <i>R</i>- factors based on ALL data will be
even larger.
;
_reflns_number_total     4472
_reflns_number_gt     3665
_reflns_threshold_expression     >2sigma(I)
_refine_ls_structure_factor_coef     Fsqd
_refine_ls_matrix_type     full
_refine_ls_R_factor_all     0.0427
_refine_ls_R_factor_gt     0.0298
_refine_ls_wR_factor_gt     0.0612
_refine_ls_wR_factor_ref     0.0660
_refine_ls_goodness_of_fit_ref     1.086
_refine_ls_restrained_S_all     1.086
_refine_ls_number_reflns     4472
_refine_ls_number_parameters     251
_refine_ls_number_restraints     0
_refine_ls_hydrogen_treatment     mixed
_refine_ls_weighting_scheme     calc
_refine_ls_weighting_details
         'calc w=1/[\s^2^(Fo^2^)+(0.0248P)^2^+7.4801P] where P=(Fo^2^+2Fc^2^)/3'
_atom_sites_solution_hydrogens     geom
_atom_sites_solution_primary     direct
_atom_sites_solution_secondary     difmap
_refine_ls_shift/su_max     0.001
_refine_ls_shift/su_mean     0.000
_refine_diff_density_max     1.340
_refine_diff_density_min     -1.111
_refine_ls_extinction_method     none
_refine_ls_extinction_coef     ?
loop_
    _atom_type_symbol
    _atom_type_description
    _atom_type_scat_dispersion_real
    _atom_type_scat_dispersion_imag
    _atom_type_scat_source
    'C' 'C' 0.0033 0.0016
                         'International Tables Vol C Tables 4.2.6.8 and 6.1.1.4'
    'H' 'H' 0.0000 0.0000
                         'International Tables Vol C Tables 4.2.6.8 and 6.1.1.4'
    'O' 'O' 0.0106 0.0060
                         'International Tables Vol C Tables 4.2.6.8 and 6.1.1.4'
    'S' 'S' 0.1246 0.1234
                         'International Tables Vol C Tables 4.2.6.8 and 6.1.1.4'
    'Sn' 'Sn' -0.6537 1.4246
                         'International Tables Vol C Tables 4.2.6.8 and 6.1.1.4'
    'N' 'N' 0.0061 0.0033
                         'International Tables Vol C Tables 4.2.6.8 and 6.1.1.4'
_computing_data_collection
;
COLLECT (Nonius, 1999)
;
_computing_cell_refinement
;
DENZO and SCALEPACK (Otwinowski & Minor, 1997)
;
_computing_data_reduction
;
DENZO and SCALEPACK (Otwinowski & Minor, 1997)
;
_computing_structure_solution
;
SIR97 (Altomare <i>et al.</i>, 1999)
;
_computing_structure_refinement
;
SHELXL97 (Sheldrick, 2008)
;
_computing_molecular_graphics
;
ORTEP-3 (Farrugia, 1997)
;
_computing_publication_material
;
WinGX (Farrugia,1999)
;
loop_
    _atom_site_type_symbol
    _atom_site_label
    _atom_site_fract_x
    _atom_site_fract_y
    _atom_site_fract_z
    _atom_site_U_iso_or_equiv
    _atom_site_adp_type
    _atom_site_calc_flag
    _atom_site_refinement_flags
    _atom_site_occupancy
    _atom_site_symmetry_multiplicity
    _atom_site_disorder_assembly
    _atom_site_disorder_group
    Sn Sn 0.165377(13) 0.128741(12) 0.141781(7) 0.01783(7) Uani d . 1 1 . .
    S S 0.33347(5) 0.18709(5) 0.09290(3) 0.02648(16) Uani d . 1 1 . .
    O O1 0.03210(13) 0.08111(13) 0.18919(8) 0.0223(4) Uani d . 1 1 . .
    O O2 0.09855(14) -0.05868(13) 0.22806(8) 0.0247(4) Uani d . 1 1 . .
    N N1 0.3214(2) 0.34372(19) 0.16116(13) 0.0319(6) Uani d . 1 1 . .
    H H1A 0.340(3) 0.385(3) 0.1866(18) 0.050(12) Uiso d . 1 1 . .
    H H1B 0.256(3) 0.351(2) 0.1449(16) 0.040(10) Uiso d . 1 1 . .
    N N2 0.4815(2) 0.2725(2) 0.17068(13) 0.0342(6) Uani d . 1 1 . .
    H H2A 0.509(3) 0.319(3) 0.1931(16) 0.044(10) Uiso d . 1 1 . .
    H H2B 0.519(3) 0.228(3) 0.1620(17) 0.050(12) Uiso d . 1 1 . .
    C C1 0.07308(19) 0.25438(17) 0.11628(11) 0.0190(5) Uani d . 1 1 . .
    C C2 0.0815(2) 0.30357(19) 0.06162(12) 0.0245(6) Uani d . 1 1 . .
    H H2 0.1363 0.2876 0.0392 0.029 Uiso calc R 1 1 . .
    C C3 0.0110(2) 0.3755(2) 0.03950(14) 0.0308(6) Uani d . 1 1 . .
    H H3 0.0181 0.4082 0.0023 0.037 Uiso calc R 1 1 . .
    C C4 -0.0697(2) 0.3998(2) 0.07159(14) 0.0317(7) Uani d . 1 1 . .
    H H4 -0.1187 0.4480 0.0560 0.038 Uiso calc R 1 1 . .
    C C5 -0.0780(2) 0.35315(19) 0.12646(13) 0.0266(6) Uani d . 1 1 . .
    H H5 -0.1323 0.3702 0.1491 0.032 Uiso calc R 1 1 . .
    C C6 -0.0075(2) 0.28136(19) 0.14865(12) 0.0229(6) Uani d . 1 1 . .
    H H6 -0.0140 0.2500 0.1865 0.027 Uiso calc R 1 1 . .
    C C7 0.2578(2) 0.11799(18) 0.23207(12) 0.0215(5) Uani d . 1 1 . .
    C C8 0.2292(2) 0.1691(3) 0.28081(13) 0.0410(8) Uani d . 1 1 . .
    H H8 0.1752 0.2157 0.2724 0.049 Uiso calc R 1 1 . .
    C C9 0.2764(3) 0.1547(4) 0.34114(15) 0.0574(11) Uani d . 1 1 . .
    H H9 0.2549 0.1913 0.3735 0.069 Uiso calc R 1 1 . .
    C C10 0.3516(3) 0.0900(3) 0.35449(15) 0.0576(12) Uani d . 1 1 . .
    H H10 0.3830 0.0797 0.3964 0.069 Uiso calc R 1 1 . .
    C C11 0.3848(4) 0.0368(3) 0.3069(2) 0.0700(14) Uani d . 1 1 . .
    H H11 0.4388 -0.0095 0.3162 0.084 Uiso calc R 1 1 . .
    C C12 0.3373(3) 0.0529(2) 0.24521(16) 0.0515(10) Uani d . 1 1 . .
    H H12 0.3605 0.0184 0.2125 0.062 Uiso calc R 1 1 . .
    C C13 0.15172(19) 0.01853(18) 0.07300(11) 0.0202(5) Uani d . 1 1 . .
    C C14 0.1501(2) 0.0447(2) 0.01093(12) 0.0298(6) Uani d . 1 1 . .
    H H14 0.1558 0.1102 0.0004 0.036 Uiso calc R 1 1 . .
    C C15 0.1403(2) -0.0245(2) -0.03532(13) 0.0360(7) Uani d . 1 1 . .
    H H15 0.1396 -0.0062 -0.0773 0.043 Uiso calc R 1 1 . .
    C C16 0.1317(2) -0.1194(2) -0.02054(14) 0.0333(7) Uani d . 1 1 . .
    H H16 0.1249 -0.1665 -0.0523 0.040 Uiso calc R 1 1 . .
    C C17 0.1328(2) -0.1461(2) 0.04042(14) 0.0343(7) Uani d . 1 1 . .
    H H17 0.1266 -0.2117 0.0506 0.041 Uiso calc R 1 1 . .
    C C18 0.1429(2) -0.0774(2) 0.08685(12) 0.0270(6) Uani d . 1 1 . .
    H H18 0.1438 -0.0964 0.1287 0.032 Uiso calc R 1 1 . .
    C C19 0.03827(19) 0.01088(18) 0.22640(11) 0.0190(5) Uani d . 1 1 . .
    C C20 0.3813(2) 0.2744(2) 0.14526(12) 0.0260(6) Uani d . 1 1 . .
loop_
    _atom_site_aniso_label
    _atom_site_aniso_U_11
    _atom_site_aniso_U_22
    _atom_site_aniso_U_33
    _atom_site_aniso_U_12
    _atom_site_aniso_U_13
    _atom_site_aniso_U_23
    Sn 0.02036(10) 0.01769(10) 0.01559(9) 0.00087(7) 0.00337(6) -0.00049(7)
    S 0.0272(3) 0.0299(4) 0.0242(3) -0.0054(3) 0.0098(3) -0.0070(3)
    O1 0.0227(9) 0.0238(10) 0.0211(9) 0.0002(8) 0.0056(7) 0.0060(8)
    O2 0.0294(10) 0.0208(10) 0.0254(10) 0.0042(8) 0.0093(8) 0.0000(8)
    N1 0.0311(15) 0.0292(14) 0.0346(14) -0.0033(12) 0.0029(11) -0.0081(12)
    N2 0.0297(14) 0.0301(15) 0.0427(16) -0.0074(13) 0.0057(12) -0.0087(13)
    C1 0.0217(13) 0.0153(12) 0.0193(12) -0.0001(10) 0.0011(10) 0.0000(10)
    C2 0.0277(14) 0.0250(14) 0.0208(13) 0.0001(11) 0.0039(11) 0.0013(11)
    C3 0.0364(16) 0.0237(15) 0.0309(15) 0.0021(13) 0.0015(12) 0.0069(12)
    C4 0.0295(15) 0.0247(15) 0.0389(17) 0.0063(12) -0.0006(12) 0.0012(13)
    C5 0.0222(14) 0.0216(14) 0.0358(15) 0.0014(11) 0.0046(11) -0.0065(12)
    C6 0.0255(14) 0.0197(13) 0.0240(13) -0.0012(11) 0.0054(10) -0.0013(11)
    C7 0.0205(12) 0.0232(14) 0.0201(12) -0.0027(11) 0.0015(10) 0.0026(11)
    C8 0.0254(15) 0.072(2) 0.0251(15) 0.0055(16) 0.0021(12) -0.0117(15)
    C9 0.0331(18) 0.117(4) 0.0207(16) -0.010(2) 0.0009(13) -0.0065(19)
    C10 0.069(3) 0.075(3) 0.0207(16) -0.046(2) -0.0189(16) 0.0201(17)
    C11 0.077(3) 0.037(2) 0.077(3) 0.012(2) -0.045(2) 0.006(2)
    C12 0.062(2) 0.039(2) 0.044(2) 0.0230(18) -0.0196(17) -0.0121(16)
    C13 0.0170(12) 0.0228(14) 0.0202(12) 0.0005(10) 0.0017(10) -0.0059(10)
    C14 0.0387(17) 0.0275(15) 0.0224(14) 0.0005(13) 0.0024(12) -0.0017(11)
    C15 0.0424(18) 0.046(2) 0.0187(14) -0.0021(15) 0.0026(12) -0.0073(13)
    C16 0.0330(16) 0.0374(18) 0.0292(15) -0.0032(14) 0.0036(12) -0.0176(13)
    C17 0.0414(17) 0.0265(16) 0.0350(16) -0.0030(13) 0.0064(13) -0.0084(13)
    C18 0.0292(14) 0.0288(15) 0.0234(14) -0.0015(12) 0.0051(11) -0.0032(12)
    C19 0.0217(13) 0.0192(13) 0.0164(12) -0.0032(11) 0.0042(10) -0.0016(10)
    C20 0.0303(15) 0.0252(14) 0.0241(14) -0.0062(12) 0.0095(11) 0.0012(11)
_geom_special_details
;
All e.s.d.'s (except the e.s.d. in the dihedral angle between two l.s. planes)
are estimated using the full covariance matrix. The cell e.s.d.'s are taken
into account individually in the estimation of e.s.d.'s in distances, angles
and torsion angles; correlations between e.s.d.'s in cell parameters are only
used when they are defined by crystal symmetry. An approximate (isotropic)
treatment of cell e.s.d.'s is used for estimating e.s.d.'s involving l.s.
planes.
;
loop_
    _geom_bond_atom_site_label_1
    _geom_bond_atom_site_label_2
    _geom_bond_site_symmetry_2
    _geom_bond_distance
    _geom_bond_publ_flag
    Sn C7 . 2.139(2) ?
    Sn C13 . 2.139(2) ?
    Sn C1 . 2.146(2) ?
    Sn O1 . 2.2471(17) ?
    Sn S . 2.6945(7) ?
    S C20 . 1.718(3) ?
    O1 C19 . 1.269(3) ?
    O2 C19 . 1.243(3) ?
    N1 C20 . 1.321(4) ?
    N1 H1A . 0.81(4) ?
    N1 H1B . 0.86(4) ?
    N2 C20 . 1.324(4) ?
    N2 H2A . 0.85(4) ?
    N2 H2B . 0.82(4) ?
    C1 C2 . 1.396(3) ?
    C1 C6 . 1.400(4) ?
    C2 C3 . 1.391(4) ?
    C2 H2 . 0.9500 ?
    C3 C4 . 1.388(4) ?
    C3 H3 . 0.9500 ?
    C4 C5 . 1.383(4) ?
    C4 H4 . 0.9500 ?
    C5 C6 . 1.390(4) ?
    C5 H5 . 0.9500 ?
    C6 H6 . 0.9500 ?
    C7 C12 . 1.368(4) ?
    C7 C8 . 1.381(4) ?
    C8 C9 . 1.374(4) ?
    C8 H8 . 0.9500 ?
    C9 C10 . 1.325(6) ?
    C9 H9 . 0.9500 ?
    C10 C11 . 1.398(6) ?
    C10 H10 . 0.9500 ?
    C11 C12 . 1.406(5) ?
    C11 H11 . 0.9500 ?
    C12 H12 . 0.9500 ?
    C13 C18 . 1.384(4) ?
    C13 C14 . 1.400(4) ?
    C14 C15 . 1.389(4) ?
    C14 H14 . 0.9500 ?
    C15 C16 . 1.375(4) ?
    C15 H15 . 0.9500 ?
    C16 C17 . 1.380(4) ?
    C16 H16 . 0.9500 ?
    C17 C18 . 1.388(4) ?
    C17 H17 . 0.9500 ?
    C18 H18 . 0.9500 ?
    C19 C19 2 1.538(5) ?
loop_
    _geom_angle_atom_site_label_1
    _geom_angle_atom_site_label_2
    _geom_angle_atom_site_label_3
    _geom_angle_site_symmetry_1
    _geom_angle_site_symmetry_3
    _geom_angle
    _geom_angle_publ_flag
    C7 Sn C13 . . 124.52(10) ?
    C7 Sn C1 . . 120.08(9) ?
    C13 Sn C1 . . 115.36(9) ?
    C7 Sn O1 . . 84.87(8) ?
    C13 Sn O1 . . 97.26(8) ?
    C1 Sn O1 . . 85.84(8) ?
    C7 Sn S . . 91.14(7) ?
    C13 Sn S . . 85.49(7) ?
    C1 Sn S . . 95.66(7) ?
    O1 Sn S . . 175.97(5) ?
    C20 S Sn . . 100.29(9) ?
    C19 O1 Sn . . 123.37(16) ?
    C20 N1 H1A . . 126(3) ?
    C20 N1 H1B . . 123(2) ?
    H1A N1 H1B . . 111(3) ?
    C20 N2 H2A . . 121(2) ?
    C20 N2 H2B . . 119(3) ?
    H2A N2 H2B . . 120(3) ?
    C2 C1 C6 . . 117.7(2) ?
    C2 C1 Sn . . 120.59(19) ?
    C6 C1 Sn . . 121.12(18) ?
    C3 C2 C1 . . 121.1(3) ?
    C3 C2 H2 . . 119.4 ?
    C1 C2 H2 . . 119.4 ?
    C4 C3 C2 . . 120.3(3) ?
    C4 C3 H3 . . 119.8 ?
    C2 C3 H3 . . 119.8 ?
    C5 C4 C3 . . 119.4(3) ?
    C5 C4 H4 . . 120.3 ?
    C3 C4 H4 . . 120.3 ?
    C4 C5 C6 . . 120.3(3) ?
    C4 C5 H5 . . 119.9 ?
    C6 C5 H5 . . 119.9 ?
    C5 C6 C1 . . 121.2(3) ?
    C5 C6 H6 . . 119.4 ?
    C1 C6 H6 . . 119.4 ?
    C12 C7 C8 . . 117.9(3) ?
    C12 C7 Sn . . 121.9(2) ?
    C8 C7 Sn . . 119.6(2) ?
    C9 C8 C7 . . 122.0(3) ?
    C9 C8 H8 . . 119.0 ?
    C7 C8 H8 . . 119.0 ?
    C10 C9 C8 . . 120.5(4) ?
    C10 C9 H9 . . 119.7 ?
    C8 C9 H9 . . 119.7 ?
    C9 C10 C11 . . 120.1(3) ?
    C9 C10 H10 . . 120.0 ?
    C11 C10 H10 . . 120.0 ?
    C10 C11 C12 . . 119.2(3) ?
    C10 C11 H11 . . 120.4 ?
    C12 C11 H11 . . 120.4 ?
    C7 C12 C11 . . 120.3(3) ?
    C7 C12 H12 . . 119.8 ?
    C11 C12 H12 . . 119.8 ?
    C18 C13 C14 . . 118.4(2) ?
    C18 C13 Sn . . 123.08(19) ?
    C14 C13 Sn . . 118.5(2) ?
    C15 C14 C13 . . 120.4(3) ?
    C15 C14 H14 . . 119.8 ?
    C13 C14 H14 . . 119.8 ?
    C16 C15 C14 . . 120.2(3) ?
    C16 C15 H15 . . 119.9 ?
    C14 C15 H15 . . 119.9 ?
    C15 C16 C17 . . 120.0(3) ?
    C15 C16 H16 . . 120.0 ?
    C17 C16 H16 . . 120.0 ?
    C16 C17 C18 . . 120.1(3) ?
    C16 C17 H17 . . 120.0 ?
    C18 C17 H17 . . 120.0 ?
    C13 C18 C17 . . 120.9(3) ?
    C13 C18 H18 . . 119.5 ?
    C17 C18 H18 . . 119.5 ?
    O2 C19 O1 . . 126.8(2) ?
    O2 C19 C19 . 2 116.57(17) ?
    O1 C19 C19 . 2 116.58(18) ?
    N1 C20 N2 . . 118.6(3) ?
    N1 C20 S . . 122.2(2) ?
    N2 C20 S . . 119.2(2) ?
loop_
    _geom_hbond_atom_site_label_D
    _geom_hbond_atom_site_label_H
    _geom_hbond_atom_site_label_A
    _geom_hbond_site_symmetry_A
    _geom_hbond_distance_DH
    _geom_hbond_distance_HA
    _geom_hbond_distance_DA
    _geom_hbond_angle_DHA
    N1 H1A O2 4_555. 0.81(4) 2.06(4) 2.824(3) 157(4)
    N2 H2A O2 3_555. 0.86(4) 2.14(4) 2.970(3) 164(3)
    C6 H6 O1 . 0.95 2.44 2.957(3) 114
    C18 H18 O2 . 0.95 2.39 3.234(3) 147
data_New_Global_Publ_Block
_journal_date_recd_electronic     2012-07-15
_journal_date_accepted     2012-09-26
_journal_name_full     'Acta Crystallographica, Section E'
_journal_year     2012
_journal_volume     68
_journal_issue     11
_journal_page_first     m1337
_journal_page_last     m1337
_journal_paper_category     QM
_journal_paper_doi     10.1107/S1600536812040706
_journal_coeditor_code     WM2662
_publ_contact_author_name     'yaya Sow'
_publ_contact_author_address
;
Laboratoire de Chimie Minerale et Analytique (LACHIMIA)
Departement de Chimie, Faculte des Sciences et Techniques, Universite Cheikh
Anta Diop Dakar Senegal
;
_publ_contact_author_email     'yayasow81@yahoo.fr'
_publ_contact_author_fax     '00221338246318'
_publ_contact_author_phone     '00221338247804'
_publ_section_title
;
\m~2~-Oxalato-bis[triphenyl(thiourea-\k<i>S</i>)tin(IV)]
;
_publ_section_title_footnote     .
loop_
    _publ_author_name
    _publ_author_footnote
    _publ_author_address
    'Sow, Yaya' .
;
Laboratoire de Chimie Minerale et Analytique (LACHIMIA)
Departement de Chimie
Faculte des Sciences et Techniques
Universite Cheikh
Anta Diop Dakar Senegal
;
    'Diop, Libasse' .
;
Laboratoire de Chimie Minerale et Analytique (LACHIMIA)
Departement de Chimie
Faculte des Sciences et Techniques
Universite Cheikh
Anta Diop Dakar Senegal
;
    'Molloy, Kieran C.' .
;
Department of Chemistry
University of Bath
Bath BA2 7AY
England
;
    'Kociok-Kohn, Gabrielle' .
;
Department of Chemistry
University of Bath
Bath BA2 7AY
England
;
_publ_section_synopsis     .
