# Supplementary material for: μ2-Oxalato-bis­[triphen­yl(thio­urea-κS)tin(IV)]
Source: Acta Crystallogr Sect E Struct Rep Online. 2012 Oct 6;68(Pt 11):m1337. doi: 10.1107/S1600536812040706 (PMC3515101; doi:10.1107/S1600536812040706)
Supplement: Supplementary file 2 [file e-68-m1337-Isup2.hkl]

#
# h,k,l, Fc-squared, Fo-squared, sigma(Fo-squared) and status flag
#
data_I
_shelx_title ' k09kcm31'
_shelx_refln_list_code          4
_shelx_F_calc_maximum      549.17
_exptl_crystal_F_000      1880.00
_reflns_d_resolution_high  0.7694
 
loop_
 _symmetry_equiv_pos_as_xyz
 'x, y, z'
 '-x, y, -z+1/2'
 'x+1/2, y+1/2, z'
 '-x+1/2, y+1/2, -z+1/2'
 '-x, -y, -z'
 'x, -y, z-1/2'
 '-x+1/2, -y+1/2, -z'
 'x+1/2, -y+1/2, z-1/2'
 
_cell_length_a    12.9161
_cell_length_b    13.9870
_cell_length_c    21.8215
_cell_angle_alpha  90.000
_cell_angle_beta   99.238
_cell_angle_gamma  90.000
 
_shelx_F_squared_multiplier     1.000
 
loop_
 _refln_index_h
 _refln_index_k
 _refln_index_l
 _refln_F_squared_calc
 _refln_F_squared_meas
 _refln_F_squared_sigma
 _refln_observed_status
   4   0   0   135075.09   130347.17   1984.48 o
   6   0   0   161391.33   152769.83   2503.97 o
   8   0   0     1177.69      809.46     50.13 o
  10   0   0    29361.52    29602.77    600.05 o
  12   0   0    43408.50    45584.51   1285.34 o
  14   0   0     1111.66     1291.80    343.45 o
  16   0   0     5808.81     5983.90    858.44 o
   3   1   0    92822.38    85981.53   4643.34 o
   5   1   0     6117.48     6373.21    127.79 o
   7   1   0    27275.32    26892.94    277.99 o
   9   1   0    19631.47    19674.85    240.97 o
  11   1   0       15.55       21.56     32.49 o
  13   1   0      557.26      446.12     55.80 o
  15   1   0     6040.12     6336.65    322.68 o
   2   2   0       51.11       40.28     18.17 o
   4   2   0    15459.78    16348.09    210.20 o
   6   2   0      197.72      150.09     33.39 o
   8   2   0      968.99      872.66     49.46 o
  10   2   0     1620.67     1575.95    171.84 o
  12   2   0     3298.20     3297.59    195.60 o
  14   2   0        0.12       27.35    167.44 o
  16   2   0      318.98      913.54    255.20 o
   1   3   0      335.60      391.26     38.24 o
   3   3   0    59775.95    54502.98   3030.40 o
   5   3   0     6493.00     6481.01    200.92 o
   7   3   0     8932.37     8998.72    165.95 o
   9   3   0     8527.16     8392.28    207.46 o
  11   3   0      950.66      958.98     47.42 o
  13   3   0       21.97       29.49     84.25 o
  15   3   0     2840.62     2648.59    284.59 o
   0   4   0   138001.72   130490.04   2335.94 o
   2   4   0    71121.11    68107.77    823.05 o
   4   4   0    14290.52    10950.97    968.11 o
   6   4   0    47523.73    45638.57    573.68 o
   8   4   0     8665.39     8409.05    168.02 o
  10   4   0    12141.10    12637.62    244.55 o
  12   4   0    21505.84    22397.64    541.86 o
  14   4   0     1770.33     1875.72    268.94 o
  16   4   0     1958.48     2132.79    406.45 o
   1   5   0    11820.07    11826.96    143.46 o
   3   5   0    51931.83    51404.07    658.59 o
   5   5   0     5343.03     4864.49    231.34 o
   7   5   0     8225.24     7552.32    140.15 o
   9   5   0    20742.23    21001.56    379.51 o
  11   5   0     5700.14     5859.96    184.97 o
  13   5   0     2312.76     2382.11    182.19 o
  15   5   0     5199.18     6491.12    567.02 o
   0   6   0     2120.61     1734.14     65.77 o
   2   6   0    24775.79    24792.31    301.00 o
   4   6   0     1355.39     1247.77     43.67 o
   6   6   0     4300.71     4142.58    133.52 o
   8   6   0     2226.96     1892.78     90.57 o
  10   6   0     1183.78     1109.02    148.90 o
  12   6   0     1457.55     1441.11    136.36 o
  14   6   0      292.89      -70.03    394.29 o
   1   7   0    11376.18    11246.75    155.46 o
   3   7   0    81241.45    82969.75   1067.03 o
   5   7   0    12582.65    12634.48    197.52 o
   7   7   0    13366.50    13456.83    260.95 o
   9   7   0    32938.59    33721.89    862.29 o
  11   7   0     2581.62     2334.69    163.37 o
  13   7   0     4029.07     4035.11    195.37 o
  15   7   0     4600.12     4898.91    415.27 o
   0   8   0    44461.59    44428.06    783.18 o
   2   8   0     4337.67     4196.66     92.72 o
   4   8   0     2615.33     2406.32     66.72 o
   6   8   0    24875.87    25327.62    380.10 o
   8   8   0     2046.78     1998.95     71.33 o
  10   8   0     5838.67     5395.33    237.45 o
  12   8   0     8079.38     8045.41    357.28 o
  14   8   0      291.70      571.69    232.86 o
   1   9   0     3262.23     3287.10     93.16 o
   3   9   0    21102.56    22177.90    306.98 o
   5   9   0     1745.56     1494.22     73.91 o
   7   9   0     6770.55     7031.35    168.14 o
   9   9   0    10461.26    10985.74    312.96 o
  11   9   0       35.04      249.58    167.18 o
  13   9   0      262.90       60.93    183.60 o
   0  10   0     2571.66     2496.19    144.51 o
   2  10   0     1063.17     1130.46     75.33 o
   4  10   0     2616.88     2694.32    162.23 o
   6  10   0       43.43       14.97     47.06 o
   8  10   0       29.23       48.62     67.99 o
  10  10   0      185.64      208.80    172.29 o
  12  10   0      355.70      322.75    176.68 o
   1  11   0     9507.95     9437.28    164.58 o
   3  11   0    54280.53    56367.61    857.25 o
   5  11   0     2528.74     2408.34     98.21 o
   7  11   0     8522.26     8396.18    210.62 o
   9  11   0    18117.60    19506.85    600.20 o
  11  11   0     2586.84     2297.93    225.01 o
  13  11   0     2600.06     1865.05    252.59 o
   0  12   0    30059.34    30943.01    794.99 o
   2  12   0     7843.70     7618.16    213.01 o
   4  12   0     8161.44     8317.37    233.93 o
   6  12   0    21115.01    21740.41    557.86 o
   8  12   0      496.25      492.45    103.44 o
  10  12   0     1564.05     1256.56    236.30 o
  12  12   0    10442.27    10328.56    568.21 o
   1  13   0      553.03      433.71    108.97 o
   3  13   0     1806.59     1665.34    132.41 o
   5  13   0        1.81       48.87     83.12 o
   7  13   0      300.63      145.11    131.99 o
   9  13   0     1106.34      789.57    117.43 o
  11  13   0       48.65      -15.83    188.17 o
   0  14   0     1769.13     1506.23    183.19 o
   2  14   0      155.20      239.78    113.89 o
   4  14   0       29.34       -9.56    123.30 o
   6  14   0     1446.39     1360.10    165.32 o
   8  14   0        1.16      146.64    136.38 o
  10  14   0        2.39      -83.62    202.62 o
   1  15   0     3257.75     3345.56    206.22 o
   3  15   0    10467.15    10813.73    364.49 o
   5  15   0      883.13      747.75    171.15 o
   7  15   0     1468.52     1703.72    192.25 o
   9  15   0     7223.55     6982.60    546.90 o
   0  16   0    15536.13    16722.23    635.99 o
   2  16   0     3931.20     3946.32    249.55 o
   4  16   0     3721.00     3327.29    359.18 o
   6  16   0     8297.33     8590.41    428.33 o
   1  17   0      583.67      505.62    247.64 o
   3  17   0      589.71      990.41    298.48 o
   5  17   0       57.00      400.97    324.01 o
   0  18   0     2331.98     1601.21    374.53 o
   2  18   0      433.37      434.43    247.85 o
 -15   1   1     1539.38     1688.36    168.10 o
 -13   1   1     1538.62     1292.82     92.98 o
 -11   1   1    16363.56    16384.62    375.43 o
  -9   1   1     8406.05     8514.41    170.29 o
  -7   1   1    24466.70    24160.95    303.96 o
  -5   1   1    31994.57    31165.79    471.60 o
  -3   1   1     1484.81     1213.33     83.98 o
   3   1   1      104.20      217.23     29.61 o
   5   1   1     7601.04     6849.43     88.87 o
   7   1   1    34744.09    33476.66    825.44 o
   9   1   1    13056.99    13093.02    371.80 o
  11   1   1     3376.34     3080.45     85.40 o
  13   1   1    21315.39    21956.91    587.99 o
  15   1   1      829.71      639.16    172.80 o
 -16   2   1      285.87      361.02    196.78 o
 -14   2   1    13077.76    13354.69    487.79 o
 -12   2   1    13435.15    13052.74    634.55 o
 -10   2   1      895.11      843.69     56.33 o
  -8   2   1    22235.23    21150.27    340.52 o
  -6   2   1    31081.14    28754.25    525.33 o
  -4   2   1     4450.77     4294.41     98.52 o
  -2   2   1   170652.47   119336.62  20203.42 o
   4   2   1    27586.96    25486.16    419.43 o
   6   2   1    79226.17    77280.54    802.31 o
   8   2   1     1247.18     1453.55     41.48 o
  10   2   1    54911.87    56396.33    759.15 o
  12   2   1     9981.40     9843.58    198.64 o
  14   2   1       67.64       39.29    114.14 o
  16   2   1    10104.52     9509.72    603.39 o
 -15   3   1     3788.10     3953.33    327.31 o
 -13   3   1     1911.33     1546.35     83.37 o
 -11   3   1     3284.76     3042.81    130.25 o
  -9   3   1    20035.17    19549.65    240.62 o
  -7   3   1     1249.08     1170.77     74.06 o
  -5   3   1    32063.31    32362.57   1037.08 o
  -3   3   1     6639.87     6908.96    154.34 o
  -1   3   1     9364.24     8374.57    219.27 o
   1   3   1     4908.85     3781.80    175.33 o
   3   3   1    27950.90    18338.46   3119.66 o
   5   3   1     4009.07     4162.05     81.75 o
   7   3   1    37837.91    37837.51    511.63 o
   9   3   1     9561.92     9880.98    151.91 o
  11   3   1      227.80      249.11     53.00 o
  13   3   1     4983.58     4957.35    300.78 o
  15   3   1     2955.32     3586.83    326.69 o
 -16   4   1      404.53      355.99    210.94 o
 -14   4   1      175.13      258.63    152.26 o
 -12   4   1      283.95      262.84     80.99 o
 -10   4   1     1422.60     1352.00     52.22 o
  -8   4   1       87.60      115.76     28.29 o
  -6   4   1     1317.42     1490.48     55.40 o
  -4   4   1     2008.17     1908.08     40.95 o
  -2   4   1      540.31      553.03     32.91 o
   0   4   1     3352.39     3539.73     55.04 o
   2   4   1    46496.91    46588.92    530.17 o
   4   4   1      247.30      276.52     21.31 o
   6   4   1      432.87      591.30     37.74 o
   8   4   1     2763.39     2746.16     81.05 o
  10   4   1      804.95      892.29     79.37 o
  12   4   1     1658.70     1472.54    178.49 o
  14   4   1      407.51      612.07    189.00 o
  16   4   1       25.68     -174.43    185.18 o
 -15   5   1     2712.08     2660.22    374.37 o
 -13   5   1      804.50      550.86    124.59 o
 -11   5   1    13516.60    13661.09    467.70 o
  -9   5   1     4881.42     4668.15    129.45 o
  -7   5   1     1604.38     1497.11     51.29 o
  -5   5   1    16838.53    16210.97    218.63 o
  -3   5   1    24963.83    24910.72    542.37 o
  -1   5   1      655.61      944.75     78.66 o
   1   5   1    57513.79    54918.25    694.52 o
   3   5   1    56444.00    57505.76    652.18 o
   5   5   1    22116.31    22258.21    322.68 o
   7   5   1    36575.85    36168.91    528.06 o
   9   5   1     4660.50     4684.51    130.01 o
  11   5   1      393.98      434.41     80.98 o
  13   5   1    11816.89    12596.59    332.56 o
  15   5   1     3520.78     2991.82    254.58 o
 -14   6   1    11066.50    11603.71    586.85 o
 -12   6   1    12304.41    12860.90    370.19 o
 -10   6   1    11439.07    11777.91    296.91 o
  -8   6   1    12355.95    12060.46    202.17 o
  -6   6   1    10345.57     9380.30    139.94 o
  -4   6   1     8780.08     8677.62    128.25 o
  -2   6   1    60048.09    58436.59    731.17 o
   0   6   1    43746.29    41441.68    496.70 o
   2   6   1    10369.79     8928.16    131.53 o
   4   6   1    39624.68    36287.76    458.76 o
   6   6   1    20562.21    19935.06    262.63 o
   8   6   1     4503.44     4155.18    123.24 o
  10   6   1    36475.30    37028.34    791.49 o
  12   6   1     6512.36     6340.22    268.35 o
  14   6   1     1744.32     1438.01    213.72 o
 -15   7   1     1910.03     2120.02    299.95 o
 -13   7   1       50.48      206.06    150.31 o
 -11   7   1     3252.74     3098.09    219.95 o
  -9   7   1    12592.71    12423.42    222.92 o
  -7   7   1     1406.31     1364.04     57.84 o
  -5   7   1     1839.84     1698.36     78.12 o
  -3   7   1    19912.28    19050.63    242.75 o
  -1   7   1     9180.82     9480.59    130.59 o
   1   7   1    16875.77    16607.40    220.52 o
   3   7   1    24750.44    24861.19    332.55 o
   5   7   1     1521.61     1469.49     49.25 o
   7   7   1     4874.76     4767.17    131.58 o
   9   7   1     9112.92     9637.73    263.23 o
  11   7   1     3000.95     2282.71    151.37 o
  13   7   1     2667.19     2450.18    279.22 o
  15   7   1     1991.10     1863.97    285.43 o
 -14   8   1       90.38      180.11    189.47 o
 -12   8   1      405.26      551.43    154.65 o
 -10   8   1     1056.65      945.61    126.85 o
  -8   8   1       76.26      162.00     46.85 o
  -6   8   1     1335.74     1172.42     55.71 o
  -4   8   1     1095.11     1200.34     61.01 o
  -2   8   1     1212.70     1145.28     57.81 o
   0   8   1     6612.42     6969.18    111.33 o
   2   8   1     1048.00     1127.10     50.70 o
   4   8   1     3854.74     3801.69    120.67 o
   6   8   1     1161.31      993.00     77.47 o
   8   8   1      719.64      538.66     99.17 o
  10   8   1     1951.95     1834.03    220.27 o
  12   8   1       38.04      110.27    125.21 o
  14   8   1      623.07      307.99    193.18 o
 -13   9   1      889.45      280.22    235.89 o
 -11   9   1     8880.62     8771.48    359.00 o
  -9   9   1    19732.37    19997.57    425.24 o
  -7   9   1       34.70       12.60     55.24 o
  -5   9   1    14090.81    14794.71    224.92 o
  -3   9   1    29344.24    29390.77    488.28 o
  -1   9   1      131.20      120.37     39.89 o
   1   9   1    25208.47    25042.58    322.36 o
   3   9   1    35059.53    34949.39    449.97 o
   5   9   1      537.92      508.83     52.02 o
   7   9   1    20203.12    20271.30    640.60 o
   9   9   1    13287.08    13532.26    431.59 o
  11   9   1      275.97       88.87    138.96 o
  13   9   1     8008.98     8108.00    402.05 o
 -12  10   1     7999.79     7366.08    406.05 o
 -10  10   1      540.87      342.12    128.40 o
  -8  10   1    25573.55    26805.89    595.24 o
  -6  10   1    12075.88    11963.79    273.38 o
  -4  10   1      684.04      584.88     60.73 o
  -2  10   1    63059.56    63470.84    890.64 o
   0  10   1    15630.31    14945.37    227.20 o
   2  10   1     1297.11     1175.96     61.48 o
   4  10   1    50604.89    51170.83    785.05 o
   6  10   1     6761.61     6595.44    153.11 o
   8  10   1     2039.26     2045.48    117.88 o
  10  10   1    20584.15    21590.88    837.22 o
  12  10   1     4281.07     4021.01    302.14 o
 -13  11   1      100.43     -202.19    221.45 o
 -11  11   1     3877.32     3822.55    295.56 o
  -9  11   1     3241.44     3197.57    158.25 o
  -7  11   1      122.72       70.33     57.38 o
  -5  11   1     7393.81     7295.21    185.86 o
  -3  11   1     7345.63     7239.76    192.82 o
  -1  11   1      154.21      200.18     48.73 o
   1  11   1    15744.91    15748.24    258.38 o
   3  11   1     6551.47     6471.45    160.86 o
   5  11   1     1351.24     1157.36     82.07 o
   7  11   1     8956.85     8495.66    229.86 o
   9  11   1     1349.95     1230.38    168.81 o
  11  11   1      279.90      251.01    162.26 o
  13  11   1     2496.14     2015.96    268.59 o
 -12  12   1      107.03      233.23    233.78 o
 -10  12   1      327.90      222.82    158.16 o
  -8  12   1     3067.72     3120.94    180.63 o
  -6  12   1       54.77      169.69    101.18 o
  -4  12   1     1971.66     1756.51    132.29 o
  -2  12   1     6244.55     6131.37    178.99 o
   0  12   1     2864.82     2805.68    114.67 o
   2  12   1     1043.59      876.07     79.68 o
   4  12   1     1861.73     1836.42    145.44 o
   6  12   1      373.59      397.78     92.42 o
   8  12   1       70.29        1.73     97.35 o
  10  12   1     1653.37     1309.70    206.78 o
  12  12   1      323.48      631.24    281.02 o
 -11  13   1     6190.99     5913.72    421.76 o
  -9  13   1     6763.34     7021.57    303.32 o
  -7  13   1       91.30      162.59     92.40 o
  -5  13   1    14999.02    16112.84    447.21 o
  -3  13   1    10265.84    10591.29    288.23 o
  -1  13   1     1103.84      994.55     92.61 o
   1  13   1     8799.43     8952.11    234.79 o
   3  13   1    12007.24    12612.54    317.26 o
   5  13   1       34.61       23.75    101.01 o
   7  13   1    13247.07    12657.72    706.07 o
   9  13   1     5511.22     5403.04    350.95 o
  11  13   1        1.32       71.34    179.41 o
 -10  14   1       29.40     -236.95    236.95 o
  -8  14   1     6945.31     7586.98    323.26 o
  -6  14   1    14471.53    15174.35    727.05 o
  -4  14   1      116.88      153.65    164.98 o
  -2  14   1    12215.73    13537.80    399.03 o
   0  14   1    14368.93    15146.29    406.00 o
   2  14   1     1160.76      900.97    139.87 o
   4  14   1    14416.81    15299.91    431.45 o
   6  14   1     8373.85     8809.56    357.98 o
   8  14   1       44.47       69.35    160.68 o
  10  14   1     6049.60     5601.47    472.42 o
  -9  15   1      598.25      448.64    185.43 o
  -7  15   1      296.55       85.86    136.66 o
  -5  15   1     2159.40     2311.64    209.26 o
  -3  15   1     3164.76     3154.51    274.14 o
  -1  15   1     3681.61     3935.97    357.88 o
   1  15   1     2605.54     3094.17    308.43 o
   3  15   1      810.99      850.42    133.37 o
   5  15   1     1427.83     1631.56    205.00 o
   7  15   1     2261.67     2037.91    208.28 o
   9  15   1      396.76      337.42    228.73 o
  -6  16   1      711.38      780.17    223.29 o
  -4  16   1       98.06      141.38    185.44 o
  -2  16   1       12.83      -25.40    139.12 o
   0  16   1     1873.11     1504.88    157.97 o
   2  16   1      424.87      328.68    145.01 o
   4  16   1      710.49      377.17    211.73 o
   6  16   1     2204.56     1668.19    276.72 o
  -5  17   1     4853.85     4883.64    346.40 o
  -3  17   1     6155.27     6250.36    387.59 o
  -1  17   1      119.72      143.44    145.44 o
   1  17   1    14560.46    14952.78    611.76 o
   3  17   1     2938.72     2452.28    295.80 o
   5  17   1      147.26      -34.80    350.37 o
  -2  18   1     3856.60     4412.29    608.23 o
   0  18   1     7449.41     8463.23    654.28 o
   2  18   1      120.84     -187.27    287.77 o
 -16   0   2      788.75      493.79    232.59 o
 -14   0   2    23594.96    23831.78    953.21 o
 -12   0   2     3336.02     3030.57    114.42 o
 -10   0   2    12381.16    12611.55    239.34 o
  -8   0   2    37952.98    38005.63    671.09 o
  -6   0   2       23.28      205.34     41.80 o
  -4   0   2   126965.38   122154.26   1980.55 o
   2   0   2    68622.55     3088.99  12238.07 o
   4   0   2      462.28      437.39     23.72 o
   6   0   2     2660.12     2836.60     68.48 o
   8   0   2    22298.80    22949.93    378.45 o
  10   0   2     7423.73     7639.64    179.74 o
  12   0   2      536.26      539.09     65.93 o
  14   0   2      807.80     1432.83    429.61 o
  16   0   2     4878.95     4403.14    825.39 o
 -15   1   2     3556.91     3079.20    228.36 o
 -13   1   2     9059.64     8872.66    311.36 o
 -11   1   2    32250.60    33221.41    479.53 o
  -9   1   2     2252.95     2045.09     55.82 o
  -7   1   2    62517.38    65122.52    735.96 o
  -5   1   2    53657.00    52626.86    595.62 o
  -3   1   2    10544.94    10712.83    271.26 o
   3   1   2    67725.91    65983.94   1196.52 o
   5   1   2    13210.81    11159.12    558.05 o
   7   1   2    12187.57    10944.78    662.28 o
   9   1   2        0.88      -10.99     24.96 o
  11   1   2     6203.03     6175.25    276.18 o
  13   1   2     4178.34     4419.36    200.92 o
  15   1   2      299.83      190.57    155.81 o
 -16   2   2        4.12     -137.74    199.88 o
 -14   2   2     2613.47     2457.08    376.26 o
 -12   2   2      554.19      379.51     51.13 o
 -10   2   2      161.48      178.63     33.13 o
  -8   2   2    13150.21    13345.15    208.91 o
  -6   2   2     1413.37     1438.18     37.91 o
  -4   2   2      575.94      618.93     33.21 o
  -2   2   2     7001.31     5350.92    706.66 o
   2   2   2    35995.26    33999.34   1520.81 o
   4   2   2     7615.92     8099.92    118.62 o
   6   2   2     3553.72     3644.03     64.94 o
   8   2   2     1419.72     1417.96     94.60 o
  10   2   2     1283.60     1322.67    109.78 o
  12   2   2      559.20      475.13     52.97 o
  14   2   2      118.00       12.17    114.91 o
  16   2   2      301.44      549.92    198.11 o
 -15   3   2      854.22      830.07    173.72 o
 -13   3   2     2162.14     2130.03    117.07 o
 -11   3   2    30327.10    30717.88   1375.59 o
  -9   3   2     4436.01     4089.01    198.06 o
  -7   3   2    13459.47    12579.65    290.14 o
  -5   3   2    93866.06    90478.41   1510.94 o
  -3   3   2    42630.11    41698.51    511.05 o
  -1   3   2    10114.19     9784.00    277.85 o
   1   3   2    91794.22    87564.11   2822.62 o
   3   3   2     7852.69     7490.20    107.50 o
   5   3   2    28560.07    26973.41    347.37 o
   7   3   2    44841.11    43776.77    684.23 o
   9   3   2     3673.91     3717.82     90.98 o
  11   3   2    11082.29    11005.56    282.31 o
  13   3   2    17384.52    18353.63    450.29 o
  15   3   2      196.51      522.67    291.86 o
 -16   4   2     2836.62     2061.19    294.21 o
 -14   4   2    12614.78    13448.06    609.65 o
 -12   4   2     1329.45     1185.09     89.59 o
 -10   4   2     1087.19      937.15     56.50 o
  -8   4   2    64060.18    41606.87   8122.10 o
  -6   4   2     2272.50     2075.17     78.55 o
  -4   4   2    65642.77    64535.86    838.52 o
  -2   4   2   162388.59   152613.94   2488.87 o
   0   4   2      141.63      265.61     25.85 o
   2   4   2     3668.36     2884.40     62.47 o
   4   4   2    83714.64    80845.06    938.41 o
   6   4   2        2.78       29.36     29.14 o
   8   4   2    31423.13    31200.40    461.28 o
  10   4   2    14121.31    13894.48    257.14 o
  12   4   2     3330.70     3098.86    169.36 o
  14   4   2     7243.77     7336.54    365.56 o
 -15   5   2       22.58      111.41    208.38 o
 -13   5   2      897.77      784.71    110.58 o
 -11   5   2     5396.70     5154.36    175.61 o
  -9   5   2      400.24      374.93     33.15 o
  -7   5   2     1176.66     1140.85     62.75 o
  -5   5   2     2908.51     3049.53     74.59 o
  -3   5   2     2005.05     2152.91     52.91 o
  -1   5   2    16650.59    15468.42    217.77 o
   1   5   2    31986.40    32594.11    373.37 o
   3   5   2     6004.91     6199.46    190.52 o
   5   5   2     1673.19     1413.62     89.32 o
   7   5   2     5957.20     6057.14    141.64 o
   9   5   2       33.49       16.42     58.20 o
  11   5   2     1398.79     1292.31     93.95 o
  13   5   2     1832.36     1607.62    121.57 o
  15   5   2       69.52       49.31    174.86 o
 -14   6   2       62.12      424.10    184.16 o
 -12   6   2      293.10      101.61    102.63 o
 -10   6   2      679.78      633.82     84.01 o
  -8   6   2       34.32       51.13     42.35 o
  -6   6   2      570.04      473.93     43.13 o
  -4   6   2      851.06      991.48     88.50 o
  -2   6   2     1044.19     1133.40     40.75 o
   0   6   2     2122.42     2225.37     49.75 o
   2   6   2     7939.74     8245.85    121.56 o
   4   6   2     2289.00     2346.41     59.18 o
   6   6   2      677.58      556.47     54.01 o
   8   6   2     1328.21     1259.64     85.12 o
  10   6   2      416.24      531.72     91.90 o
  12   6   2       20.37        6.61     85.84 o
  14   6   2        4.46     -150.35    183.66 o
 -15   7   2      601.05      415.94    228.93 o
 -13   7   2     2267.20     2115.67    338.21 o
 -11   7   2    12738.76    12594.46    385.51 o
  -9   7   2     1962.05     1909.16     91.19 o
  -7   7   2     4638.73     4959.76    105.89 o
  -5   7   2    44732.82    44992.72    636.61 o
  -3   7   2     4652.56     4725.30    169.98 o
  -1   7   2    35436.41    34600.71    397.98 o
   1   7   2    15989.33    14978.49    189.22 o
   3   7   2      837.14      860.27     46.42 o
   5   7   2     7090.73     6043.52    390.72 o
   7   7   2    12003.22    11929.84    291.75 o
   9   7   2     1265.48     1144.30    104.72 o
  11   7   2     7718.73     7577.31    250.31 o
  13   7   2     4910.26     4650.17    217.99 o
  15   7   2        3.25      -12.54    236.08 o
 -14   8   2    14886.44    15999.67    853.67 o
 -12   8   2     3210.81     2953.33    242.36 o
 -10   8   2    13008.92    13542.33    273.80 o
  -8   8   2    52161.45    43423.70   4765.66 o
  -6   8   2     1770.65     1698.79     84.77 o
  -4   8   2    60012.05    60729.55   1073.00 o
  -2   8   2    72334.80    71544.93    945.54 o
   0   8   2      664.09      593.82     38.61 o
   2   8   2    26418.88    24928.05    299.83 o
   4   8   2    55422.17    53983.72    757.36 o
   6   8   2     2717.01     2178.48    153.70 o
   8   8   2    20901.25    20555.80    415.59 o
  10   8   2    35077.99    36661.04    952.01 o
  12   8   2      319.19      207.42    155.45 o
  14   8   2     6559.72     6518.11    429.00 o
 -13   9   2     1292.21     1562.40    425.01 o
 -11   9   2     4023.40     3817.23    327.13 o
  -9   9   2     1002.60      854.73    103.12 o
  -7   9   2     2339.94     2134.74     90.02 o
  -5   9   2     8423.90     8760.20    167.92 o
  -3   9   2     1443.80     1575.31     66.09 o
  -1   9   2     3455.38     3466.37     88.31 o
   1   9   2    13598.94    14278.60    213.73 o
   3   9   2      914.24      869.57     47.36 o
   5   9   2     1803.83     1764.47     84.52 o
   7   9   2     9152.44     8985.49    197.36 o
   9   9   2     1402.01     1110.98    132.14 o
  11   9   2     3452.39     3605.57    249.00 o
  13   9   2     1443.05     1682.03    196.50 o
 -12  10   2     1143.15      697.64    180.71 o
 -10  10   2     2647.28     2232.68    185.27 o
  -8  10   2     2958.36     3477.65    146.78 o
  -6  10   2       35.41        1.64     57.11 o
  -4  10   2      158.65      121.66     51.62 o
  -2  10   2     5113.61     4646.07    118.46 o
   0  10   2     2517.30     2369.30     77.25 o
   2  10   2     2046.87     1850.66     67.50 o
   4  10   2     6648.16     6537.78    195.78 o
   6  10   2       27.27      -10.96     42.49 o
   8  10   2      112.42       86.31     47.33 o
  10  10   2      225.46      207.20    126.55 o
  12  10   2      489.18      169.30    274.83 o
 -13  11   2     2184.14     1418.05    254.85 o
 -11  11   2    10521.12    10672.19    495.85 o
  -9  11   2      208.10      255.71     91.25 o
  -7  11   2     3544.44     3871.57    163.92 o
  -5  11   2    11664.74    11708.41    301.43 o
  -3  11   2       42.14      125.28     56.96 o
  -1  11   2    12536.80    12930.10    215.40 o
   1  11   2     6310.05     6389.22    139.67 o
   3  11   2      327.68      257.66     60.70 o
   5  11   2     9295.89     9372.27    279.47 o
   7  11   2     5618.80     5451.71    216.69 o
   9  11   2       35.86       96.28    147.77 o
  11  11   2     3063.35     2892.97    285.18 o
 -12  12   2     1022.27      545.84    211.68 o
 -10  12   2     8086.37     8505.64    402.89 o
  -8  12   2    11068.68    10964.44    465.15 o
  -6  12   2      490.36      483.27     95.10 o
  -4  12   2    13147.86    13040.57    312.75 o
  -2  12   2    27642.76    29205.64    611.37 o
   0  12   2       76.50      102.90     75.53 o
   2  12   2     7719.61     7872.93    222.07 o
   4  12   2    26859.93    27900.52    590.00 o
   6  12   2        7.24      -77.57     77.57 o
   8  12   2     6780.25     7177.26    258.95 o
  10  12   2    10863.31    12064.65    507.76 o
  12  12   2      655.74      318.38    207.49 o
 -11  13   2     4983.11     4871.21    402.83 o
  -9  13   2      211.16       55.06    165.13 o
  -7  13   2     3407.53     3407.04    188.37 o
  -5  13   2     7271.11     7654.46    256.80 o
  -3  13   2        1.75       70.50     74.74 o
  -1  13   2     8227.10     8344.11    241.99 o
   1  13   2     6714.87     6894.84    216.24 o
   3  13   2     1342.55     1159.25    153.19 o
   5  13   2     6493.79     6230.29    240.26 o
   7  13   2     5217.17     5496.40    371.21 o
   9  13   2      233.34      290.61    216.26 o
  11  13   2      972.86     1006.06    213.24 o
 -10  14   2      283.89      400.64    171.07 o
  -8  14   2     4642.26     4940.22    285.69 o
  -6  14   2      751.80      735.21    231.12 o
  -4  14   2     2765.91     2431.04    169.37 o
  -2  14   2     1288.63      908.28    112.62 o
   0  14   2     1236.72     1025.24    115.33 o
   2  14   2     4045.59     4272.82    192.37 o
   4  14   2     4851.78     4742.10    339.03 o
   6  14   2      198.21      213.39    127.56 o
   8  14   2     1341.15     1566.32    170.32 o
  10  14   2      982.81      685.93    306.89 o
  -9  15   2      919.44      680.68    162.51 o
  -7  15   2     5754.79     5788.25    598.37 o
  -5  15   2    12811.15    14222.70    596.82 o
  -3  15   2     1125.48      766.02    190.30 o
  -1  15   2     8741.97     8762.21    296.29 o
   1  15   2    22081.07    23403.88    609.40 o
   3  15   2      284.86      242.85    149.33 o
   5  15   2     9472.05     8901.61    461.26 o
   7  15   2     9291.18     9672.79    561.95 o
   9  15   2       44.27      390.79    210.75 o
  -6  16   2       72.33       86.56    173.68 o
  -4  16   2      957.40     1039.48    184.81 o
  -2  16   2    12066.32    12495.94    458.16 o
   0  16   2      258.66       86.97    163.31 o
   2  16   2     5854.94     5907.79    317.23 o
   4  16   2     3979.99     3558.03    387.71 o
   6  16   2       19.87      -96.88    264.41 o
  -5  17   2     1948.24     1858.08    417.00 o
  -3  17   2        1.03       82.46    220.22 o
  -1  17   2      324.93      254.82    129.11 o
   1  17   2     2957.02     2535.99    251.22 o
   3  17   2      557.74      568.77    176.66 o
   5  17   2     2375.29     2180.29    238.36 o
  -2  18   2     1917.43     1253.36    302.13 o
   0  18   2      456.95      784.03    430.16 o
 -15   1   3      159.26       39.28    108.05 o
 -13   1   3    12764.51    12819.29    458.76 o
 -11   1   3     2286.48     2315.25    106.91 o
  -9   1   3       10.00       66.03     35.25 o
  -7   1   3    21014.68    21120.59    607.33 o
  -5   1   3    67561.79    68185.98    887.72 o
  -3   1   3    12076.94    10910.91    262.53 o
   1   1   3    12656.03     4656.63   1382.17 o
   3   1   3      679.53      651.16     51.59 o
   5   1   3    27170.03    26207.77    263.25 o
   7   1   3    33752.97    33462.07    845.46 o
   9   1   3     3423.70     3609.82    118.12 o
  11   1   3    15231.83    16082.55    294.36 o
  13   1   3     1244.22     1269.23    113.67 o
  15   1   3      123.88      312.97    124.21 o
 -16   2   3     9070.97     9853.26    604.64 o
 -14   2   3     2629.31     2784.77    246.67 o
 -12   2   3     6119.19     6196.51    144.36 o
 -10   2   3    20053.63    19806.99    292.68 o
  -8   2   3    20628.55    21675.53    287.94 o
  -6   2   3    39251.78    39294.79    483.63 o
  -4   2   3   140525.69   137470.27   1792.07 o
  -2   2   3    91920.95    83653.63   4057.62 o
   0   2   3      323.54      135.86     33.54 o
   2   2   3   301588.22   278326.75   9866.30 o
   4   2   3     5225.60     4363.49     74.01 o
   6   2   3    33174.32    33016.38    394.79 o
   8   2   3    71165.59    72263.48    858.75 o
  10   2   3     3251.89     3178.66     72.35 o
  12   2   3     4746.56     4854.14    152.85 o
  14   2   3    16135.40    17217.30    622.90 o
  16   2   3       99.49      137.68    151.09 o
 -15   3   3     2552.71     2173.76    315.59 o
 -13   3   3     8084.99     8410.14    228.67 o
 -11   3   3     1731.72     1480.42    101.66 o
  -9   3   3     1207.98     1123.05     44.35 o
  -7   3   3    34801.21    35586.31    458.39 o
  -5   3   3     6329.57     6191.49     89.13 o
  -3   3   3    50046.51    49805.06    607.96 o
  -1   3   3    51338.48    48527.89    600.75 o
   1   3   3      388.86      354.21     17.42 o
   3   3   3    16490.44    16091.02    195.99 o
   5   3   3    15119.27    14971.59    195.59 o
   7   3   3     9172.37     8822.83    134.88 o
   9   3   3     6292.62     6148.90    121.51 o
  11   3   3    13209.14    13472.80    316.05 o
  13   3   3      620.88      752.26    142.11 o
  15   3   3     1802.67     1746.65    239.87 o
 -16   4   3       27.40       72.61    227.35 o
 -14   4   3       70.96      -13.06    159.60 o
 -12   4   3      809.76      748.94     86.63 o
 -10   4   3     6042.85     4829.48    495.21 o
  -8   4   3     2683.41     2414.77    138.77 o
  -6   4   3    11806.29    11507.26    155.02 o
  -4   4   3      965.73     1018.78     77.11 o
  -2   4   3      785.78      719.10     28.78 o
   0   4   3     2725.69     2466.12     57.91 o
   2   4   3    13913.33    13127.96    152.99 o
   4   4   3      716.98      789.79     36.19 o
   6   4   3    16196.16    15719.11    229.88 o
   8   4   3      966.59      847.35     76.48 o
  10   4   3      556.84      501.57     51.83 o
  12   4   3      420.49      345.98     84.37 o
  14   4   3     1206.91     1119.17    216.80 o
 -15   5   3      725.53      646.91    253.31 o
 -13   5   3     6278.98     6132.60    292.31 o
 -11   5   3     9648.55     9646.62    187.74 o
  -9   5   3     1784.72     1663.76     95.65 o
  -7   5   3    25307.86    25576.90    376.32 o
  -5   5   3    43465.50    43180.39    510.47 o
  -3   5   3       30.19       80.75     25.08 o
  -1   5   3    48734.41    46894.92    632.09 o
   1   5   3    48786.84    49152.03    536.60 o
   3   5   3       13.56       59.41     20.44 o
   5   5   3    95010.06    97318.74   1247.69 o
   7   5   3     7820.57     7697.50    149.05 o
   9   5   3     3379.47     3139.82    173.18 o
  11   5   3    13375.52    14109.55    326.07 o
  13   5   3     3811.44     4237.76    198.56 o
  15   5   3      200.86      375.58    246.68 o
 -14   6   3     6146.94     6960.64    396.20 o
 -12   6   3       19.42        2.45     64.10 o
 -10   6   3    27789.03    28757.66    556.58 o
  -8   6   3    15268.04    15333.21    236.66 o
  -6   6   3     4068.46     3646.14     82.27 o
  -4   6   3    84655.45    83933.08   1104.82 o
  -2   6   3    48696.84    49713.45    589.56 o
   0   6   3     1923.04     1473.30     45.11 o
   2   6   3    76349.77    73464.23    933.68 o
   4   6   3    32752.77    32342.39    824.99 o
   6   6   3    10424.62    10521.22    206.23 o
   8   6   3    36171.87    36347.96    594.65 o
  10   6   3    12390.79    12297.22    294.21 o
  12   6   3     2422.17     2433.74    154.47 o
  14   6   3     9362.53     9200.17    407.43 o
 -15   7   3      613.67      211.84    283.42 o
 -13   7   3     6366.26     6571.87    335.38 o
 -11   7   3     1626.36     1492.03    113.51 o
  -9   7   3     3860.39     3470.71    275.47 o
  -7   7   3     3528.92     3474.82    106.59 o
  -5   7   3       94.85      115.11     33.20 o
  -3   7   3      515.21      256.12     36.94 o
  -1   7   3    40094.52    40141.62    466.89 o
   1   7   3     9768.66    10459.62    148.19 o
   3   7   3     9910.28     8693.01    128.14 o
   5   7   3    20445.04    17486.56   1359.42 o
   7   7   3     1019.49     1164.45     92.10 o
   9   7   3     6996.22     7328.78    259.84 o
  11   7   3     5689.51     5941.71    230.99 o
  13   7   3        6.34      172.11    158.43 o
 -14   8   3      159.70      248.70    255.58 o
 -12   8   3       24.31       74.84    138.20 o
 -10   8   3     5553.05     5966.67    310.55 o
  -8   8   3       37.26       79.99     59.29 o
  -6   8   3      226.49      125.26     38.00 o
  -4   8   3     6799.01     6938.15    251.65 o
  -2   8   3     1898.56     1850.02     62.50 o
   0   8   3     3600.97     3613.74     93.59 o
   2   8   3      939.66      764.82     45.60 o
   4   8   3      843.05      850.25     49.39 o
   6   8   3      752.89      698.88     44.60 o
   8   8   3       88.35       59.08     63.89 o
  10   8   3      857.71      611.62    119.74 o
  12   8   3      816.53      435.81    204.41 o
  14   8   3       60.44      114.01    175.18 o
 -13   9   3    10959.07    12346.73   1094.32 o
 -11   9   3     4163.16     3873.84    231.38 o
  -9   9   3     8347.15     7962.77    431.88 o
  -7   9   3    30139.29    32313.63    486.57 o
  -5   9   3     7737.76     8067.50    185.78 o
  -3   9   3    22541.86    21998.56    317.83 o
  -1   9   3    65586.30    66796.80    789.49 o
   1   9   3     3907.83     3874.55     83.64 o
   3   9   3    24806.68    25067.88    359.07 o
   5   9   3    43148.05    44496.23    571.57 o
   7   9   3      138.24      150.65     37.50 o
   9   9   3     9301.31     9672.47    438.15 o
  11   9   3    11946.69    11831.60    451.57 o
  13   9   3       45.58      431.41    192.91 o
 -14  10   3     6021.51     5396.92    687.70 o
 -12  10   3      475.48       56.17    163.20 o
 -10  10   3    13022.31    13343.12    487.20 o
  -8  10   3     9853.04    10239.83    242.12 o
  -6  10   3     1930.71     1600.00     97.62 o
  -4  10   3    35941.48    37166.49    639.99 o
  -2  10   3    20272.05    20111.71    328.85 o
   0  10   3     2202.46     2087.81     76.41 o
   2  10   3    54480.69    56296.80    678.10 o
   4  10   3     6987.00     6778.11    147.78 o
   6  10   3    10104.35    10619.94    231.88 o
   8  10   3    19512.52    20488.92    517.80 o
  10  10   3      600.37      546.87    141.27 o
  12  10   3      483.23      325.77    233.95 o
 -13  11   3     2353.20     2186.46    333.83 o
 -11  11   3     3982.97     3756.46    368.11 o
  -9  11   3        2.34      111.38     90.75 o
  -7  11   3     4885.21     4714.97    175.54 o
  -5  11   3     2087.79     1778.78    108.58 o
  -3  11   3     2468.59     2583.95    128.07 o
  -1  11   3    10775.97    11137.20    196.82 o
   1  11   3     1867.41     1881.33     78.90 o
   3  11   3     2030.97     1912.79     87.41 o
   5  11   3     7223.62     7024.69    246.09 o
   7  11   3      179.84      127.71     78.50 o
   9  11   3      486.49      522.95    218.73 o
  11  11   3      941.76      940.27    222.94 o
 -12  12   3        3.43     -299.67    299.67 o
 -10  12   3        4.26       39.75     97.07 o
  -8  12   3      847.78      817.96    129.23 o
  -6  12   3     1801.06     1653.47    107.36 o
  -4  12   3       29.24      119.95     77.65 o
  -2  12   3     6051.23     6033.51    169.03 o
   0  12   3      569.87      463.42     76.52 o
   2  12   3      799.46      795.68     90.53 o
   4  12   3     4918.62     5389.68    291.65 o
   6  12   3     3540.83     2887.29    226.46 o
   8  12   3     1560.42     1549.53    129.58 o
  10  12   3     1437.16     1472.42    242.12 o
  12  12   3      173.42      154.02    213.03 o
 -11  13   3     1479.48     1339.95    260.07 o
  -9  13   3      703.83      620.63    126.12 o
  -7  13   3    12316.95    13144.98    623.61 o
  -5  13   3     5196.01     5026.40    430.99 o
  -3  13   3     6376.13     6496.01    209.73 o
  -1  13   3    22317.20    24171.70    483.63 o
   1  13   3     2413.01     2217.30    116.14 o
   3  13   3     1842.77     1669.50    214.30 o
   5  13   3    22168.21    23368.53    600.14 o
   7  13   3     1451.86     1552.92    215.76 o
   9  13   3     2912.72     2847.02    339.01 o
  11  13   3     7671.42     6928.74    509.36 o
 -10  14   3     9129.30    10081.42    534.61 o
  -8  14   3      823.75      740.70    148.05 o
  -6  14   3     2245.36     2193.98    258.97 o
  -4  14   3    18204.89    20056.65    656.24 o
  -2  14   3     3062.21     3505.69    212.40 o
   0  14   3     7567.31     7501.96    268.99 o
   2  14   3     9703.30     9988.36    327.90 o
   4  14   3     2082.72     1978.15    159.21 o
   6  14   3     4211.28     4222.14    295.28 o
   8  14   3     9846.07    10414.10    456.98 o
  10  14   3     2547.95     2005.73    276.99 o
  -9  15   3       27.26       88.74    223.09 o
  -7  15   3      452.86      510.50    150.43 o
  -5  15   3     1983.56     1958.35    272.86 o
  -3  15   3       79.18      -15.90    115.68 o
  -1  15   3     4093.89     3871.71    201.81 o
   1  15   3       41.89      165.38    135.73 o
   3  15   3       15.66      220.03    114.25 o
   5  15   3      920.42      779.58    234.28 o
   7  15   3      379.72      209.99    136.47 o
  -6  16   3      516.40      524.80    190.08 o
  -4  16   3      734.23      551.86    181.71 o
  -2  16   3      473.96      356.27    146.34 o
   0  16   3      138.70      -27.76    120.72 o
   2  16   3     5667.83     6009.54    363.75 o
   4  16   3      380.67      176.93    175.11 o
   6  16   3       79.89      208.36    159.19 o
  -5  17   3     4239.88     4585.69    831.69 o
  -3  17   3      575.67      398.94    214.96 o
  -1  17   3     8040.27     7806.25    662.35 o
   1  17   3     4801.16     5014.70    323.14 o
   3  17   3     1356.60     1360.62    224.02 o
   5  17   3     4996.22     4561.72    363.08 o
   0  18   3     3085.90     2978.18    566.52 o
 -16   0   4    11861.72    12731.03   1285.69 o
 -14   0   4      190.38      254.92    159.64 o
 -12   0   4    33438.06    34925.14    919.89 o
 -10   0   4    29068.45    29210.90    650.16 o
  -8   0   4     3383.73     3626.12    113.44 o
  -6   0   4    98479.88    95312.48   1619.29 o
  -4   0   4    54530.64    53009.35   1000.06 o
  -2   0   4      769.34     1039.10    134.64 o
   2   0   4    81020.34    75495.22   1352.06 o
   4   0   4     7970.39     8395.00    143.29 o
   6   0   4    68470.33    66711.39    887.59 o
   8   0   4    55838.98    55693.40    849.35 o
  10   0   4       70.13       16.83     51.79 o
  12   0   4    26997.45    24281.03   3269.70 o
  14   0   4     3419.21     3558.82    231.77 o
  16   0   4       94.05      539.77    407.58 o
 -15   1   4     4085.32     4301.31    257.18 o
 -13   1   4     7923.86     7973.49    385.59 o
 -11   1   4     3067.05     3002.76    103.11 o
  -9   1   4    12300.73    13069.42    178.92 o
  -7   1   4    21432.96    22088.22    273.05 o
  -5   1   4    29180.48    31880.21    383.48 o
  -3   1   4    15882.29    15602.30    190.74 o
  -1   1   4     1757.51     1274.34    246.73 o
   1   1   4      112.04       65.14     15.47 o
   3   1   4    31143.00    29685.00    416.31 o
   5   1   4    11592.72    11478.54    257.16 o
   7   1   4      606.68      556.34     35.47 o
   9   1   4    17901.58    17955.73    344.15 o
  11   1   4     3100.41     3046.08    154.50 o
  13   1   4        1.11       71.08     62.75 o
  15   1   4     2693.36     2353.09    256.78 o
 -16   2   4      428.86      832.07    305.85 o
 -14   2   4        2.50     -128.11    128.11 o
 -12   2   4       36.26       57.47     47.16 o
 -10   2   4     2796.13     2926.53     89.90 o
  -8   2   4      362.97      332.23     40.57 o
  -6   2   4      552.65      602.95     67.83 o
  -4   2   4    38614.11    40262.61    575.54 o
  -2   2   4     1169.90     1151.70     27.86 o
   0   2   4    96921.23    85907.39   4610.88 o
   2   2   4    20056.00    20704.68    217.21 o
   4   2   4     8118.29     8770.12    111.06 o
   6   2   4     4183.08     4232.75    114.65 o
   8   2   4     1626.64     1614.12     95.11 o
  10   2   4     1640.44     1492.34     88.32 o
  12   2   4     3237.35     2785.12    232.70 o
  14   2   4      426.27      362.72    131.36 o
 -15   3   4     2681.87     2954.83    204.72 o
 -13   3   4     1129.71     1093.57    132.26 o
 -11   3   4       11.11        1.58     34.99 o
  -9   3   4    14160.15    14522.99    331.33 o
  -7   3   4    10160.44    10710.21    310.46 o
  -5   3   4      806.69      732.72     32.45 o
  -3   3   4     7962.29     7795.42    179.66 o
  -1   3   4     3619.81     3687.03     59.80 o
   1   3   4    12831.50    11423.85    124.40 o
   3   3   4    29498.93    28251.01    986.86 o
   5   3   4    13217.78    13658.90    185.97 o
   7   3   4     5701.81     5761.82    108.96 o
   9   3   4    11650.19    11384.35    228.70 o
  11   3   4     4795.15     4561.83    208.54 o
  13   3   4       17.08      117.04    102.73 o
  15   3   4     5609.00     5644.49    426.12 o
 -16   4   4     7577.32     7526.79    509.65 o
 -14   4   4       43.26      355.35    241.92 o
 -12   4   4    13008.34    12112.44    788.24 o
 -10   4   4    27613.25    28925.20    462.40 o
  -8   4   4     3158.45     3169.55     84.32 o
  -6   4   4    64245.32    65607.23    787.30 o
  -4   4   4    58375.61    55979.89    757.39 o
  -2   4   4     2725.76     2454.31     49.29 o
   0   4   4    70222.76    65146.03    793.86 o
   2   4   4    80274.98    78196.17    987.30 o
   4   4   4    12980.65    13764.36    193.03 o
   6   4   4    46596.13    45892.82    601.23 o
   8   4   4    43450.93    44403.08    570.66 o
  10   4   4     1333.65     1203.89     68.32 o
  12   4   4    15945.38    16928.35    353.32 o
  14   4   4     8554.87     8629.24    356.20 o
 -15   5   4     5996.72     6334.54    442.10 o
 -13   5   4    15382.14    16237.65    483.08 o
 -11   5   4       75.87       38.93     53.83 o
  -9   5   4     7567.78     7709.59    150.40 o
  -7   5   4    30919.63    30675.06    406.20 o
  -5   5   4     3293.54     3413.80     70.60 o
  -3   5   4    33862.21    33857.15    412.18 o
  -1   5   4    59444.15    58195.27    618.74 o
   1   5   4      109.66      147.97     20.09 o
   3   5   4    13799.14    13096.44    165.18 o
   5   5   4    44143.58    44405.67    636.66 o
   7   5   4       53.08       50.21     48.76 o
   9   5   4    24858.08    26363.05    411.11 o
  11   5   4     4134.87     4304.70    141.94 o
  13   5   4        5.62       -1.81     92.57 o
  15   5   4     4684.66     4619.85    410.69 o
 -14   6   4      130.49      344.73    203.75 o
 -12   6   4     2474.73     2362.54    213.24 o
 -10   6   4      186.06      148.82     42.01 o
  -8   6   4      136.08      127.76     37.69 o
  -6   6   4      824.40      798.00     56.01 o
  -4   6   4     6533.56     6292.98    181.95 o
  -2   6   4     5182.26     5160.34    121.92 o
   0   6   4     1149.26      864.74     42.02 o
   2   6   4     5592.23     5286.70    110.53 o
   4   6   4      283.07      238.86     26.14 o
   6   6   4     3659.75     3129.90    164.82 o
   8   6   4     4107.28     3639.97    110.88 o
  10   6   4        0.15       15.45     67.08 o
  12   6   4     2070.22     1833.40    179.65 o
  14   6   4      921.21      805.29    157.52 o
 -15   7   4     6631.27     6225.43    541.22 o
 -13   7   4     7551.00     7689.34    576.36 o
 -11   7   4     1307.31     1181.12    104.60 o
  -9   7   4    11542.83    12105.38    299.88 o
  -7   7   4    21941.20    22086.50    349.40 o
  -5   7   4      196.48      302.92     53.61 o
  -3   7   4    33069.73    31924.37    404.29 o
  -1   7   4    24105.43    22899.46    258.46 o
   1   7   4      590.84      488.25     39.31 o
   3   7   4    31064.22    29423.17    354.11 o
   5   7   4    35139.95    35741.06    566.42 o
   7   7   4      492.00      338.05     66.29 o
   9   7   4    19561.27    19961.81    530.51 o
  11   7   4    14191.90    15246.92    570.73 o
  13   7   4      677.58      368.32    144.13 o
 -14   8   4       19.42      193.66    274.34 o
 -12   8   4     7445.41     7039.97    453.94 o
 -10   8   4     7502.64     6477.58    542.31 o
  -8   8   4     3276.17     3117.58     96.73 o
  -6   8   4    13279.75    12878.37    209.21 o
  -4   8   4    31189.11    31275.01    458.13 o
  -2   8   4     1031.31     1088.83     58.00 o
   0   8   4    40872.01    39452.54    522.48 o
   2   8   4    12983.72    12581.88    227.77 o
   4   8   4     4652.80     4438.51     96.83 o
   6   8   4    16182.58    15983.44    273.11 o
   8   8   4    11650.64    11479.47    283.16 o
  10   8   4        2.46       32.35     96.35 o
  12   8   4    15741.69    15013.81    527.69 o
  14   8   4     1027.78      717.34    175.23 o
 -13   9   4     3881.84     4323.90    517.67 o
 -11   9   4      146.52      -50.41     93.31 o
  -9   9   4     1003.98      995.44     75.69 o
  -7   9   4     6805.09     6678.47    142.86 o
  -5   9   4     1401.26     1417.96     71.69 o
  -3   9   4    24060.96    24601.35    354.13 o
  -1   9   4    21770.52    21653.79    286.26 o
   1   9   4       70.56       58.58     38.23 o
   3   9   4     9809.96     9442.03    166.94 o
   5   9   4     5623.09     5785.15    121.97 o
   7   9   4        9.86        8.06     54.04 o
   9   9   4     4545.64     4624.66    311.24 o
  11   9   4     2530.93     2677.59    220.98 o
  13   9   4      457.48      344.23    184.22 o
 -14  10   4       12.32      359.58    391.06 o
 -12  10   4      212.72      261.16    344.60 o
 -10  10   4       14.25      145.90     84.18 o
  -8  10   4     3566.45     3421.57    132.81 o
  -6  10   4     1011.74      918.07     89.06 o
  -4  10   4      914.96      899.25     66.68 o
  -2  10   4      130.20      187.92     49.97 o
   0  10   4      325.42      359.98     49.08 o
   2  10   4      324.21      279.02     48.71 o
   4  10   4      116.19      100.93     45.44 o
   6  10   4       34.47       43.72     57.38 o
   8  10   4        4.47      -77.28    113.80 o
  10  10   4      101.90      199.51    174.91 o
  12  10   4       68.76       23.62    167.40 o
 -13  11   4     4566.62     4189.02    444.87 o
 -11  11   4     1142.39      948.34    129.56 o
  -9  11   4    17804.62    18909.30    548.30 o
  -7  11   4    16661.47    17375.79    421.63 o
  -5  11   4      119.44      177.73     67.51 o
  -3  11   4    31188.79    32110.55    562.11 o
  -1  11   4    24392.10    24659.09    350.37 o
   1  11   4       21.58      -27.72     50.81 o
   3  11   4    19723.15    20474.79    363.91 o
   5  11   4    28638.76    29799.61    633.58 o
   7  11   4      326.20      250.32    110.37 o
   9  11   4    12085.17    12274.66    577.05 o
  11  11   4    10823.34    11298.97    536.21 o
 -12  12   4     3384.35     2303.52    273.35 o
 -10  12   4     7839.30     8167.78    347.82 o
  -8  12   4      602.47      485.48    120.28 o
  -6  12   4     9318.63     9618.12    283.52 o
  -4  12   4    15010.79    16365.90    422.84 o
  -2  12   4       66.54       46.92     63.72 o
   0  12   4     9504.42     9269.94    212.85 o
   2  12   4    13156.83    12838.83    327.55 o
   4  12   4     1555.79     1232.85    108.17 o
   6  12   4    22095.06    23094.87    573.24 o
   8  12   4     6536.28     6942.05    371.55 o
  10  12   4       55.42       39.37    166.52 o
 -11  13   4       22.98      312.50    207.31 o
  -9  13   4      392.29      539.18    135.91 o
  -7  13   4       81.99     -111.70    111.70 o
  -5  13   4       10.88      -77.81    107.60 o
  -3  13   4      224.28      139.02     91.38 o
  -1  13   4     3284.58     3092.57    150.35 o
   1  13   4        0.91       50.01     72.44 o
   3  13   4      163.90      250.85     99.24 o
   5  13   4     1797.49     1601.24    128.46 o
   7  13   4       10.55      -67.97    113.64 o
   9  13   4     1330.38     1114.33    277.00 o
 -10  14   4      121.44      -50.33    155.11 o
  -8  14   4       25.77     -183.33    183.33 o
  -6  14   4     3090.14     2757.62    238.84 o
  -4  14   4       24.40      202.54    119.37 o
  -2  14   4     1639.80     1488.55    172.98 o
   0  14   4     2087.83     2022.85    144.96 o
   2  14   4       10.28     -105.90    105.90 o
   4  14   4      126.38      109.05    136.14 o
   6  14   4      154.15      198.05    150.28 o
   8  14   4       36.72      -97.03    185.45 o
  -9  15   4     6633.70     6647.93    466.10 o
  -7  15   4     6722.21     6621.59    346.92 o
  -5  15   4     1096.33      851.35    135.18 o
  -3  15   4     5585.21     5653.15    356.33 o
  -1  15   4     9451.68     9643.37    338.51 o
   1  15   4       36.70      103.18    142.04 o
   3  15   4    13920.67    13692.28    510.56 o
   5  15   4     4626.18     5587.35    398.89 o
   7  15   4      482.10      135.72    232.04 o
  -6  16   4     7735.49     9350.26    601.88 o
  -4  16   4    14655.72    15864.89    749.56 o
  -2  16   4       35.97       26.60    220.78 o
   0  16   4     6341.41     5887.91    276.11 o
   2  16   4    13220.32    14076.21    582.71 o
   4  16   4        1.46       12.98    134.25 o
   6  16   4     9355.43    10309.88    588.52 o
  -5  17   4        7.06      222.55    305.25 o
  -3  17   4      508.24      154.27    241.71 o
  -1  17   4     1649.41     1049.65    248.19 o
   1  17   4       39.72     -163.01    163.01 o
   3  17   4      817.37      684.82    212.11 o
   5  17   4     1303.20     1104.48    288.65 o
 -15   1   5     5469.83     5925.32    537.01 o
 -13   1   5     1003.48     1026.51    114.02 o
 -11   1   5    15769.61    16319.13    317.55 o
  -9   1   5    20561.74    21576.25    347.16 o
  -7   1   5     4136.20     4575.30    126.90 o
  -5   1   5    33161.65    33820.01    628.13 o
  -3   1   5    36996.82    38180.34    477.35 o
  -1   1   5     7530.01     6712.72    252.79 o
   1   1   5    42854.95    42519.76    513.52 o
   3   1   5    34177.97    32930.21    326.48 o
   5   1   5     1583.06     1570.81     56.29 o
   7   1   5    15718.35    13749.06    786.19 o
   9   1   5    28077.51    29274.15    404.67 o
  11   1   5        1.75       12.74     29.41 o
  13   1   5     6609.84     7012.17    249.78 o
  15   1   5     3994.75     4223.79    493.82 o
 -16   2   5     3447.10     3396.87    256.02 o
 -14   2   5     1747.56     1700.06    205.90 o
 -12   2   5    20428.31    21084.21    399.90 o
 -10   2   5     4112.11     4064.33     94.41 o
  -8   2   5     2462.86     2768.73     65.37 o
  -6   2   5    60711.14    60778.77    712.26 o
  -4   2   5    29079.21    29957.18    354.20 o
  -2   2   5     9827.23     9096.01    110.61 o
   0   2   5   101972.62    99672.47   1090.99 o
   2   2   5      908.13      780.48     21.52 o
   4   2   5    23731.74    24246.82    549.34 o
   6   2   5    34809.28    34670.67    377.92 o
   8   2   5    12018.58    12030.38    179.02 o
  10   2   5     8378.99     8112.50    194.79 o
  12   2   5     9176.47     9100.57    245.40 o
  14   2   5      152.14      -72.19    115.77 o
 -15   3   5     6612.25     6511.23    390.18 o
 -13   3   5      384.74      359.86     92.80 o
 -11   3   5      773.62      758.73     68.55 o
  -9   3   5     7712.47     7867.72    142.56 o
  -7   3   5     9058.61     9277.08    146.04 o
  -5   3   5     9828.13    10171.21    138.80 o
  -3   3   5    25072.00    24661.80    323.57 o
  -1   3   5    21358.88    20397.76    239.54 o
   1   3   5     3521.62     3075.23     45.66 o
   3   3   5    48470.04    48577.81    525.90 o
   5   3   5      238.16      314.01     33.07 o
   7   3   5      901.90      883.74     56.95 o
   9   3   5    11121.68    11467.32    208.95 o
  11   3   5     2870.03     2905.46    141.30 o
  13   3   5     1420.46     1373.38    135.85 o
  15   3   5     6724.64     6664.21    381.82 o
 -16   4   5      618.78      795.69    277.12 o
 -14   4   5      951.85     1009.07    137.15 o
 -12   4   5      176.48      204.32     47.51 o
 -10   4   5     9228.07     9467.79    306.46 o
  -8   4   5       57.05      128.85     35.98 o
  -6   4   5        0.69       92.03     36.67 o
  -4   4   5     4171.23     4392.65     81.85 o
  -2   4   5      437.09      617.73     54.33 o
   0   4   5     3663.85     3670.95     65.39 o
   2   4   5    10456.59    11038.37    136.05 o
   4   4   5      602.56      484.28     54.17 o
   6   4   5      332.60      304.81     50.77 o
   8   4   5      372.15      289.06     45.95 o
  10   4   5      739.40      661.77     65.20 o
  12   4   5       14.56      -11.04     76.53 o
  14   4   5      128.93      173.40    119.83 o
 -15   5   5     5493.40     5221.81    432.69 o
 -13   5   5     1012.60      938.58    148.76 o
 -11   5   5     2242.23     2218.06     82.16 o
  -9   5   5    44079.60    45943.21    687.56 o
  -7   5   5     1485.83     1571.64     54.90 o
  -5   5   5    14331.26    14128.87    222.62 o
  -3   5   5    32704.36    33234.57    417.63 o
  -1   5   5      726.16      657.94     54.85 o
   1   5   5    30532.83    29121.84    308.05 o
   3   5   5    61321.83    61009.77    682.61 o
   5   5   5     1103.55      977.37     44.61 o
   7   5   5    39462.04    39781.66    549.15 o
   9   5   5     6572.66     6336.90    150.37 o
  11   5   5       40.30      -58.15     80.73 o
  13   5   5     3431.21     3376.92    263.85 o
  15   5   5     2576.82     2530.66    283.07 o
 -14   6   5     4753.94     4529.05    372.05 o
 -12   6   5    18585.01    19610.06    527.78 o
 -10   6   5     2341.75     2343.99     94.60 o
  -8   6   5    21019.18    20996.54    347.85 o
  -6   6   5    97558.07    99112.34   1239.90 o
  -4   6   5     1747.16     1642.91     56.72 o
  -2   6   5    53766.79    51839.02    598.97 o
   0   6   5   108758.13   107686.59   1161.84 o
   2   6   5     2711.32     2811.94     79.42 o
   4   6   5    26900.46    25707.54    679.75 o
   6   6   5    85936.41    87736.41   1190.67 o
   8   6   5      193.30       95.31     54.21 o
  10   6   5    16982.38    17961.64    397.35 o
  12   6   5    11530.89    11374.78    347.91 o
  14   6   5      151.13      -82.30    172.44 o
 -15   7   5     2649.40     2169.43    436.97 o
 -13   7   5     4633.23     4634.26    245.18 o
 -11   7   5       62.06       14.49     58.03 o
  -9   7   5     6574.21     6729.03    183.50 o
  -7   7   5     1811.05     1737.44     63.20 o
  -5   7   5     4535.96     4563.50     89.12 o
  -3   7   5    20962.41    20963.79    281.64 o
  -1   7   5    11297.13    11970.18    160.02 o
   1   7   5       58.09       78.37     29.94 o
   3   7   5    20221.83    20111.98    283.11 o
   5   7   5     2889.92     2809.15     69.00 o
   7   7   5     1691.05     1811.65     98.34 o
   9   7   5     9659.82     9496.33    325.98 o
  11   7   5      102.01      -21.63     99.59 o
  13   7   5      848.29      714.91    166.24 o
 -14   8   5      798.25      598.95    173.47 o
 -12   8   5       39.29      289.86     99.00 o
 -10   8   5      178.83       93.14     56.76 o
  -8   8   5      299.64      225.82     50.23 o
  -6   8   5      265.11      240.99     43.20 o
  -4   8   5       74.80       47.14     36.01 o
  -2   8   5      425.03      445.90     57.60 o
   0   8   5       60.23       85.86     33.68 o
   2   8   5      249.54      233.64     35.14 o
   4   8   5      335.99      398.32     46.78 o
   6   8   5     1775.78     1779.74    137.56 o
   8   8   5     2404.35     1863.85    114.12 o
  10   8   5      363.11      386.45    122.75 o
  12   8   5       31.69      -28.16    102.91 o
  14   8   5        0.52      226.35    164.93 o
 -13   9   5     5374.69     6150.16    521.01 o
 -11   9   5     2443.38     2274.40    271.12 o
  -9   9   5    21939.12    22909.23    487.51 o
  -7   9   5      695.54      512.86     59.55 o
  -5   9   5     1732.76     1719.85     91.20 o
  -3   9   5    37528.95    38373.30    674.90 o
  -1   9   5     2183.20     2166.26     79.44 o
   1   9   5    10184.44    10178.16    154.53 o
   3   9   5    15226.90    15524.98    243.01 o
   5   9   5      107.91      137.90     45.21 o
   7   9   5     1119.03     1025.56     98.47 o
   9   9   5     7738.84     7588.16    394.98 o
  11   9   5     1852.64     1633.51    185.70 o
  13   9   5     1566.00     1468.52    189.48 o
 -14  10   5     4539.09     4474.74    582.26 o
 -12  10   5    14871.47    15559.29    619.49 o
 -10  10   5      535.02      520.49    101.26 o
  -8  10   5    29976.05    30909.49    617.78 o
  -6  10   5    31424.01    33719.48    588.61 o
  -4  10   5       15.84       79.84     52.46 o
  -2  10   5    41104.19    41456.85    586.55 o
   0  10   5    13060.79    12888.91    197.49 o
   2  10   5      377.19      401.84     51.15 o
   4  10   5    22978.30    23177.73    355.46 o
   6  10   5    20050.59    15186.23   1916.32 o
   8  10   5      159.07      250.52    144.41 o
  10  10   5     7486.32     7899.96    387.35 o
  12  10   5     7107.84     6832.24    359.91 o
 -13  11   5       80.95       90.73    270.97 o
 -11  11   5     1980.87     2165.58    171.71 o
  -9  11   5     4752.53     4782.71    200.88 o
  -7  11   5       53.58      -26.82     52.08 o
  -5  11   5    20582.28    20813.18    407.82 o
  -3  11   5     8368.33     8677.53    221.58 o
  -1  11   5     2448.35     2282.06     96.60 o
   1  11   5      742.34      776.21     69.90 o
   3  11   5     5137.02     5303.75    165.23 o
   5  11   5      135.68      198.11     68.51 o
   7  11   5     4262.68     3946.06    167.00 o
   9  11   5     1195.81     1475.11    248.15 o
  11  11   5      183.42      168.80    168.19 o
 -12  12   5        3.51       48.81    255.81 o
 -10  12   5       12.72      -32.12    115.10 o
  -8  12   5      250.73      275.96     99.75 o
  -6  12   5     2396.24     2671.10    152.48 o
  -4  12   5      166.31       96.82     67.56 o
  -2  12   5     8279.51     8478.01    294.36 o
   0  12   5     1791.04     1654.39    127.49 o
   2  12   5       39.02       30.42     90.54 o
   4  12   5     3890.78     4222.81    267.34 o
   6  12   5     1382.42     1659.24    306.98 o
   8  12   5      215.90      124.52    215.31 o
  10  12   5     3554.32     2892.63    264.84 o
 -11  13   5      841.76      686.01    208.65 o
  -9  13   5     9469.86     9531.40    389.21 o
  -7  13   5     2723.72     2882.41    279.35 o
  -5  13   5     3784.11     3753.65    175.88 o
  -3  13   5    23637.57    24951.55    563.96 o
  -1  13   5     6563.55     6411.57    212.88 o
   1  13   5    11045.41    11610.35    294.75 o
   3  13   5    18074.34    18697.55    456.40 o
   5  13   5     1710.75     1744.54    172.25 o
   7  13   5     6524.06     6521.69    323.50 o
   9  13   5     9434.32     9192.18    481.34 o
 -10  14   5     1151.23     1303.01    287.33 o
  -8  14   5     3293.91     3298.51    319.94 o
  -6  14   5    10215.42    11444.95    623.39 o
  -4  14   5     4628.08     4714.66    215.02 o
  -2  14   5     2300.54     2167.17    163.27 o
   0  14   5    25411.23    27082.10    549.98 o
   2  14   5      103.49       66.66    108.02 o
   4  14   5     3651.08     3879.22    226.36 o
   6  14   5    12731.66    13905.41    746.39 o
   8  14   5      308.70      -62.19    278.74 o
  -9  15   5     2586.72     2666.66    384.72 o
  -7  15   5      133.96      -10.27    139.54 o
  -5  15   5      937.64      690.58    177.93 o
  -3  15   5    11534.62    11422.01    377.96 o
  -1  15   5       96.04      134.28    210.56 o
   1  15   5     4223.44     4616.02    225.14 o
   3  15   5     1983.38     2291.32    292.96 o
   5  15   5      150.01      -15.16    126.97 o
   7  15   5     2499.16     2161.68    251.66 o
  -6  16   5     2446.24     2418.39    304.43 o
  -4  16   5       15.62       -0.04    181.80 o
  -2  16   5     1446.92     1250.13    189.60 o
   0  16   5     2799.67     2441.32    216.93 o
   2  16   5      113.34       21.98    142.36 o
   4  16   5     1358.89     1257.14    335.03 o
   6  16   5      501.28      430.70    182.20 o
  -5  17   5     5271.73     5342.03    449.34 o
  -3  17   5    12476.53    12924.61   1172.78 o
  -1  17   5       12.72      136.75    156.00 o
   1  17   5     8213.18     8785.74    581.93 o
   3  17   5     9758.28     9393.69    510.95 o
 -16   0   6     1963.37     1624.03    472.10 o
 -14   0   6     9040.77     8567.40    539.07 o
 -12   0   6     7891.85     7601.38    243.48 o
 -10   0   6    10954.23    11377.97    268.90 o
  -8   0   6    13814.11    13565.41    265.66 o
  -6   0   6    47836.50    50522.78    896.55 o
  -4   0   6    97924.71    95893.78   1535.93 o
  -2   0   6    17504.54    16528.20    281.21 o
   0   0   6    31662.84    29457.95    489.84 o
   2   0   6    14049.85    14173.42    191.64 o
   4   0   6    70775.27    71287.24    926.73 o
   6   0   6    29969.98    29827.85    465.17 o
   8   0   6    15832.10    16466.24    297.79 o
  10   0   6    13762.35    13106.44    275.32 o
  12   0   6     1035.32      860.11    114.13 o
  14   0   6     2089.29     2125.96    393.81 o
 -15   1   6     4346.67     4649.91    310.73 o
 -13   1   6      328.59      323.36     81.71 o
 -11   1   6    19171.23    20000.30    428.80 o
  -9   1   6    14287.70    14787.33    212.05 o
  -7   1   6     1423.02     1484.29     59.06 o
  -5   1   6    74523.48    75855.16   1004.83 o
  -3   1   6    20935.56    19987.32    242.36 o
  -1   1   6     2118.95     2232.10     41.05 o
   1   1   6    49449.50    47856.49    494.96 o
   3   1   6    24960.30    23612.73    233.52 o
   5   1   6     5534.72     5390.79     67.59 o
   7   1   6    19128.86    18548.69    575.56 o
   9   1   6    15466.67    15944.34    228.02 o
  11   1   6     1341.38     1308.07     57.67 o
  13   1   6     6081.47     6754.30    345.87 o
  15   1   6      824.22     1089.84    488.63 o
 -16   2   6      132.22       67.87    157.54 o
 -14   2   6       17.38       -4.41    104.17 o
 -12   2   6      434.14      329.70     64.96 o
 -10   2   6      361.15      354.71     46.48 o
  -8   2   6     2688.31     2540.09     66.86 o
  -6   2   6     2338.41     1949.00     63.47 o
  -4   2   6      145.11      193.29     20.26 o
  -2   2   6     5806.94     5341.94     74.67 o
   0   2   6     6518.82     6374.87     85.81 o
   2   2   6     2468.89     2589.60     63.24 o
   4   2   6     7392.49     7636.86    258.84 o
   6   2   6     3794.28     4212.34     72.07 o
   8   2   6      707.79      783.61     44.84 o
  10   2   6      440.87      492.66     88.21 o
  12   2   6       35.04        5.78     74.48 o
  14   2   6      104.47       75.95    104.70 o
 -15   3   6     9621.42    10561.41    490.20 o
 -13   3   6     2450.45     2180.54    227.93 o
 -11   3   6    25469.08    27405.16    522.07 o
  -9   3   6    21614.07    21912.71    304.72 o
  -7   3   6     3852.72     3963.35     97.46 o
  -5   3   6    27921.79    27155.69    310.46 o
  -3   3   6    76318.98    77366.56   1017.10 o
  -1   3   6       61.56      138.66     31.46 o
   1   3   6   142755.73   142928.52   1446.55 o
   3   3   6    29024.11    28885.44    298.74 o
   5   3   6     3591.28     3667.80     76.55 o
   7   3   6    48801.22    49777.73    574.17 o
   9   3   6    18166.17    17912.36    280.49 o
  11   3   6     1914.59     1665.92     97.61 o
  13   3   6    11092.40    11766.57    340.69 o
  15   3   6     1259.04      730.75    213.63 o
 -16   4   6     1022.65     1023.66    237.50 o
 -14   4   6    12841.66    13059.92    642.01 o
 -12   4   6     7679.15     7727.61    222.61 o
 -10   4   6      439.15      408.88     37.94 o
  -8   4   6    56066.33    58482.48    794.72 o
  -6   4   6    37435.48    38524.56    456.64 o
  -4   4   6     8510.50     8635.95    171.47 o
  -2   4   6   118777.13   116418.34   1449.33 o
   0   4   6    40270.39    41085.13    418.01 o
   2   4   6     7151.52     6644.78     93.52 o
   4   4   6   104915.30   101916.27   2968.79 o
   6   4   6    17996.40    17798.35    251.80 o
   8   4   6     2282.84     2185.41     75.75 o
  10   4   6    20816.54    21141.68    360.13 o
  12   4   6     2488.90     2306.49    125.04 o
  14   4   6     1848.72     1506.99    130.69 o
 -15   5   6      415.80      227.63    288.76 o
 -13   5   6      147.73       75.38    119.93 o
 -11   5   6     1145.38     1154.98    165.26 o
  -9   5   6     2074.59     1827.98     66.92 o
  -7   5   6     4975.19     4922.74    138.92 o
  -5   5   6    24367.10    25263.77    373.01 o
  -3   5   6      107.06       93.51     30.89 o
  -1   5   6      310.77      154.23     26.82 o
   1   5   6    12350.33    11615.96    143.54 o
   3   5   6      357.39      354.77     38.65 o
   5   5   6     5813.15     5707.80    104.44 o
   7   5   6     8592.45     8413.93    245.73 o
   9   5   6      496.67      487.95     60.39 o
  11   5   6     2947.44     3058.67    136.87 o
  13   5   6     2195.57     1985.03    160.94 o
 -14   6   6        7.00      -46.01     91.76 o
 -12   6   6      259.43       75.89     87.21 o
 -10   6   6      180.10      182.13     54.43 o
  -8   6   6      359.97      366.42     55.04 o
  -6   6   6     3594.07     2949.58    158.96 o
  -4   6   6        6.88       15.22     23.70 o
  -2   6   6      373.38      460.69     48.17 o
   0   6   6      950.97      878.13     40.33 o
   2   6   6     6488.77     6952.10    100.29 o
   4   6   6     2804.68     2561.86     88.35 o
   6   6   6     1412.44     1397.45     73.34 o
   8   6   6      344.56      351.91     66.65 o
  10   6   6     1121.06      830.14     95.13 o
  12   6   6      503.64      307.18    106.15 o
  14   6   6      272.38      321.91    176.97 o
 -15   7   6     1495.07      741.93    269.03 o
 -13   7   6      792.41      711.45    149.75 o
 -11   7   6    13078.96    13586.75    459.48 o
  -9   7   6     3070.03     2876.68    112.45 o
  -7   7   6     1170.28     1117.82     57.88 o
  -5   7   6    20664.87    20189.47    347.86 o
  -3   7   6    32338.49    33314.95    423.89 o
  -1   7   6    18363.67    18404.74    239.70 o
   1   7   6    30311.76    29683.29    338.24 o
   3   7   6     6010.55     6199.96    108.18 o
   5   7   6     7365.17     7001.67    145.22 o
   7   7   6    18030.04    18116.18    326.30 o
   9   7   6     2173.62     2088.33    134.34 o
  11   7   6     1011.89      800.84    113.18 o
  13   7   6     6389.20     6574.88    329.51 o
 -14   8   6    12539.55    14021.23    627.27 o
 -12   8   6    12164.75    13407.30    474.13 o
 -10   8   6     6592.89     6168.82    170.01 o
  -8   8   6    27937.58    29189.48    446.16 o
  -6   8   6    30896.49    30349.78    669.58 o
  -4   8   6       97.16       40.76     31.71 o
  -2   8   6    87908.28    88303.75   1143.57 o
   0   8   6    43370.06    43032.55    556.90 o
   2   8   6    12930.85    12338.62    189.69 o
   4   8   6    62835.32    64091.09    870.12 o
   6   8   6    18523.43    18917.27    308.40 o
   8   8   6     3032.71     2827.76    133.19 o
  10   8   6    20988.44    22174.12    580.12 o
  12   8   6     5781.75     5874.28    332.26 o
 -13   9   6      662.07      392.87    260.71 o
 -11   9   6     1183.02     1014.47    136.27 o
  -9   9   6       51.96       47.08     59.49 o
  -7   9   6     4323.89     4083.74    123.96 o
  -5   9   6     5489.67     5554.58    149.77 o
  -3   9   6     3117.58     3338.97     89.71 o
  -1   9   6      982.74      900.47     56.09 o
   1   9   6    10791.87    11107.77    163.14 o
   3   9   6      444.65      520.05     52.06 o
   5   9   6    12020.07    12486.19    200.03 o
   7   9   6     2692.60     2591.38    162.61 o
   9   9   6      157.68       75.84    105.79 o
  11   9   6      544.94      372.55    144.06 o
  13   9   6     1919.50     1720.98    259.05 o
 -12  10   6     1088.27     1291.30    203.18 o
 -10  10   6       13.94       29.50    125.91 o
  -8  10   6     5360.60     5376.76    251.66 o
  -6  10   6      117.07      120.26     74.03 o
  -4  10   6        2.06      -34.62     47.66 o
  -2  10   6     2380.15     1927.17     80.36 o
   0  10   6     7921.24     7569.16    140.86 o
   2  10   6      642.75      589.06     58.55 o
   4  10   6     2213.51     2161.15    122.92 o
   6  10   6     5704.17     5706.85    167.03 o
   8  10   6       45.63        6.82    209.14 o
  10  10   6     2201.11     2281.69    273.48 o
  12  10   6      967.25      606.91    182.20 o
 -13  11   6     1052.04      530.40    278.07 o
 -11  11   6     3026.34     2995.00    261.96 o
  -9  11   6     3856.56     3548.13    192.80 o
  -7  11   6     2765.69     2899.65    216.93 o
  -5  11   6     9696.62    10016.05    302.11 o
  -3  11   6    10129.78     9871.80    350.89 o
  -1  11   6     2186.99     1813.12     95.87 o
   1  11   6    14482.15    14256.71    248.32 o
   3  11   6     5629.54     5787.77    170.31 o
   5  11   6      897.07      852.71     68.25 o
   7  11   6    22495.77    22885.24    758.47 o
   9  11   6     1320.08      861.70    203.40 o
  11  11   6     2888.23     3201.96    320.24 o
 -12  12   6     2276.02     1804.09    332.66 o
 -10  12   6      265.65       79.59    157.01 o
  -8  12   6    15088.99    16098.67    452.04 o
  -6  12   6     7933.94     8461.61    269.26 o
  -4  12   6     1679.80     1436.92     96.01 o
  -2  12   6    16103.27    16220.06    395.22 o
   0  12   6    10945.57    10797.80    255.95 o
   2  12   6     3598.27     3702.82    144.27 o
   4  12   6    30033.10    30884.20    700.51 o
   6  12   6     8241.96     8308.98    477.11 o
   8  12   6     7355.30     7559.71    420.04 o
  10  12   6    10250.14    10043.03    519.29 o
 -11  13   6      956.79      781.98    188.18 o
  -9  13   6     5276.45     5353.45    253.00 o
  -7  13   6      259.87      213.23    111.67 o
  -5  13   6     6323.45     6089.80    269.20 o
  -3  13   6    14364.84    13820.78    383.39 o
  -1  13   6      855.90      767.55    121.58 o
   1  13   6    12253.79    12684.05    320.54 o
   3  13   6     2574.85     2375.63    235.66 o
   5  13   6     1497.40     1330.45    147.17 o
   7  13   6     5607.57     6143.37    390.79 o
   9  13   6     1081.00      921.76    253.94 o
 -10  14   6      268.14      222.85    190.83 o
  -8  14   6     2847.75     3243.10    404.42 o
  -6  14   6     1884.90     2046.08    189.35 o
  -4  14   6     3725.36     3548.80    161.82 o
  -2  14   6      320.29      265.38    136.01 o
   0  14   6     3355.37     3423.52    272.64 o
   2  14   6       18.85      -52.30    101.57 o
   4  14   6     2807.76     2927.86    296.56 o
   6  14   6      543.42      828.23    165.51 o
   8  14   6      139.72      375.41    286.35 o
  -9  15   6     2457.35     2797.50    453.71 o
  -7  15   6     1410.81      991.60    246.32 o
  -5  15   6    11517.14    11432.76    457.78 o
  -3  15   6     6450.78     6391.20    424.21 o
  -1  15   6     3194.49     3038.52    224.26 o
   1  15   6     9739.90    10380.16    493.08 o
   3  15   6     4250.40     3596.17    227.42 o
   5  15   6     1211.24      931.68    224.13 o
   7  15   6     9276.96     7976.55    547.82 o
  -6  16   6     1752.00     1089.23    256.04 o
  -4  16   6     1521.70     1680.96    255.38 o
  -2  16   6     9955.44    10528.61    591.93 o
   0  16   6       33.73       68.95    146.25 o
   2  16   6     2628.23     2854.21    259.42 o
   4  16   6     6840.25     6593.12    387.45 o
   6  16   6      509.14      267.79    206.83 o
  -5  17   6     2959.38     2169.92    291.26 o
  -3  17   6      784.37      749.15    202.35 o
  -1  17   6       33.46      -83.03    166.01 o
   1  17   6     1493.14     1644.25    331.14 o
   3  17   6     2059.13     1978.25    447.31 o
 -15   1   7      283.01       95.71    183.42 o
 -13   1   7     2648.88     2733.62    179.60 o
 -11   1   7     7465.34     7533.16    252.03 o
  -9   1   7      912.93      808.13     53.63 o
  -7   1   7     3108.71     3035.60    101.93 o
  -5   1   7    36827.89    39470.62    775.71 o
  -3   1   7     3782.65     3590.01     61.12 o
  -1   1   7    29145.23    28312.10    327.77 o
   1   1   7    37994.36    38478.11    394.60 o
   3   1   7      288.97      242.40     18.68 o
   5   1   7    20075.46    20591.75    217.92 o
   7   1   7    21069.97    20919.76    654.68 o
   9   1   7      269.64      245.91     35.60 o
  11   1   7     4534.43     4552.24    180.00 o
  13   1   7     2826.52     2854.18    171.23 o
  15   1   7      370.89      476.60    353.06 o
 -16   2   7     6312.73     6812.63    399.11 o
 -14   2   7    16208.03    16668.29    490.16 o
 -12   2   7      666.45      630.34     71.65 o
 -10   2   7    29824.76    30655.60    477.99 o
  -8   2   7    30309.39    31797.43    400.97 o
  -6   2   7     4072.74     4174.71     83.99 o
  -4   2   7    98719.32    97172.48   1158.60 o
  -2   2   7   122307.36   119361.11   1346.80 o
   0   2   7     5116.42     4765.84     70.33 o
   2   2   7   198074.17   197726.80   1982.28 o
   4   2   7   100974.84   102284.42   1089.74 o
   6   2   7     8555.76     8629.89    112.85 o
   8   2   7    32201.22    32588.28    380.11 o
  10   2   7    16106.14    16138.69    282.77 o
  12   2   7     4547.64     4041.01    159.69 o
  14   2   7    19155.09    19944.06    620.79 o
 -15   3   7      213.21      143.68    150.21 o
 -13   3   7     6278.95     6479.82    354.96 o
 -11   3   7     8632.42     9393.44    318.36 o
  -9   3   7     2827.53     2685.09     90.51 o
  -7   3   7    10745.61    10846.76    148.65 o
  -5   3   7    29304.85    28642.14    354.35 o
  -3   3   7       96.85       83.78     20.00 o
  -1   3   7     2652.24     2152.89     42.60 o
   1   3   7    81904.84    81955.06    834.56 o
   3   3   7     5791.05     5538.28     76.35 o
   5   3   7    22165.10    21737.95    307.24 o
   7   3   7    17390.76    17750.47    255.52 o
   9   3   7      100.35       41.14     56.23 o
  11   3   7    12392.36    12831.48    286.25 o
  13   3   7     4862.23     4941.75    194.23 o
  15   3   7      334.14      409.36    207.18 o
 -16   4   7     1121.19      874.73    282.21 o
 -14   4   7      227.11      247.94    120.26 o
 -12   4   7      522.32      428.33     47.19 o
 -10   4   7     2250.33     2223.39     84.87 o
  -8   4   7     1588.22     1890.98    151.20 o
  -6   4   7    19126.54    19126.56    258.53 o
  -4   4   7     7639.70     7148.14    171.93 o
  -2   4   7    10704.23    10856.58    203.18 o
   0   4   7    38351.07    39565.40    420.05 o
   2   4   7     5322.44     5284.95     93.09 o
   4   4   7     1236.56     1381.10     78.75 o
   6   4   7      133.33      102.35     39.35 o
   8   4   7      261.46      206.25     50.31 o
  10   4   7       75.45       80.70     74.77 o
  12   4   7      112.02      159.11     83.45 o
  14   4   7     1414.33     1110.29    161.11 o
 -15   5   7        3.53      106.77    124.86 o
 -13   5   7     5012.77     5087.71    213.20 o
 -11   5   7    11971.96    12050.68    261.69 o
  -9   5   7      296.26      202.76     44.75 o
  -7   5   7    36566.16    38882.84    546.12 o
  -5   5   7    26952.63    26744.03    727.11 o
  -3   5   7    19288.04    20419.72    257.22 o
  -1   5   7    25447.49    25407.29    320.72 o
   1   5   7    11709.67    11038.57    136.45 o
   3   5   7       94.85       95.50     21.98 o
   5   5   7    20031.47    19389.80    313.19 o
   7   5   7    26172.30    25644.53    411.55 o
   9   5   7      774.49      553.41     76.12 o
  11   5   7     6093.26     6164.83    191.25 o
  13   5   7     4465.19     4343.03    294.70 o
 -14   6   7     8324.31     8040.93    383.62 o
 -12   6   7     1161.12     1190.84    200.34 o
 -10   6   7    14259.84    15095.68    299.39 o
  -8   6   7    37343.40    38369.16    571.62 o
  -6   6   7       11.80       30.62     35.63 o
  -4   6   7    47453.10    48571.74    617.71 o
  -2   6   7    22655.55    22418.42    277.29 o
   0   6   7        7.06       42.17     25.31 o
   2   6   7    22688.19    21726.85    252.79 o
   4   6   7    36946.03    37354.75    520.10 o
   6   6   7     1146.20     1011.70     60.47 o
   8   6   7    11742.44    11703.69    229.81 o
  10   6   7    11600.10    11544.05    278.60 o
  12   6   7       96.07      140.67     90.92 o
  14   6   7     5969.94     5098.16    474.80 o
 -15   7   7       33.68     -104.89    285.53 o
 -13   7   7     6321.81     6443.06    406.82 o
 -11   7   7     5249.37     4989.68    207.49 o
  -9   7   7     4306.49     4103.53    113.58 o
  -7   7   7    19407.19    19353.07    305.99 o
  -5   7   7    14478.15    14470.67    215.26 o
  -3   7   7      617.21      497.11     36.44 o
  -1   7   7    22217.30    21416.08    290.90 o
   1   7   7     8398.11     8051.47    124.70 o
   3   7   7     8793.54     8862.37    135.07 o
   5   7   7    10789.87    10572.91    194.55 o
   7   7   7    10994.30    11699.94    271.55 o
   9   7   7     1200.22      985.76    104.23 o
  11   7   7    12200.41    12948.83    541.99 o
  13   7   7      607.89      579.35    153.41 o
 -14   8   7       28.95       29.93    168.74 o
 -12   8   7      336.91      294.53    169.12 o
 -10   8   7     3481.36     3226.47    189.06 o
  -8   8   7      221.70      189.90     53.75 o
  -6   8   7     2970.58     2728.20     83.09 o
  -4   8   7     1143.30     1123.15     53.51 o
  -2   8   7      495.74      591.22     41.05 o
   0   8   7        1.15       66.34     38.52 o
   2   8   7     1321.15     1119.01     51.25 o
   4   8   7      542.86      465.03     44.15 o
   6   8   7       54.15       20.70     52.09 o
   8   8   7      405.44      304.24     91.06 o
  10   8   7      635.39      622.96    126.60 o
  12   8   7        9.88       56.38    147.55 o
 -13   9   7    10285.93    11472.97    505.14 o
 -11   9   7     7153.06     7291.18    327.52 o
  -9   9   7     1903.60     2148.66    107.05 o
  -7   9   7    19986.27    21497.62    368.01 o
  -5   9   7    25506.46    26305.54    390.00 o
  -3   9   7      793.88      745.16     49.15 o
  -1   9   7    60661.53    62621.56    869.83 o
   1   9   7     9721.69     9765.00    164.88 o
   3   9   7     1985.67     1741.04     75.22 o
   5   9   7    23874.73    25020.52    373.89 o
   7   9   7    16299.17    16317.24    523.60 o
   9   9   7      991.85      811.63    146.10 o
  11   9   7     8927.63     9030.04    407.42 o
  13   9   7     4971.75     4801.76    403.85 o
 -12  10   7        0.96      -96.68    123.68 o
 -10  10   7     5154.54     5245.09    228.40 o
  -8  10   7    19246.22    19408.80    425.87 o
  -6  10   7       24.44       25.47     57.44 o
  -4  10   7     4282.33     3807.02    123.47 o
  -2  10   7    27004.28    26618.86    432.24 o
   0  10   7      324.06      286.91     51.93 o
   2  10   7     5034.31     4757.81    108.43 o
   4  10   7    30219.61    30298.51    545.25 o
   6  10   7      171.73      148.67     40.04 o
   8  10   7     7336.36     7280.61    355.06 o
  10  10   7     7834.76     7678.62    525.18 o
  12  10   7      207.76     -114.29    191.39 o
 -13  11   7       11.74      108.91    215.82 o
 -11  11   7     2382.43     2314.08    220.87 o
  -9  11   7        0.95       36.96    105.28 o
  -7  11   7     3156.84     2897.95    152.46 o
  -5  11   7     3930.78     3815.57    174.30 o
  -3  11   7      301.03      237.37     69.51 o
  -1  11   7       77.15      136.52     64.26 o
   1  11   7     2212.02     2373.01    101.76 o
   3  11   7      478.44      415.31     73.95 o
   5  11   7     2479.49     2414.93    102.08 o
   7  11   7     1849.02     1824.82    218.72 o
   9  11   7       12.42      102.53    194.52 o
  11  11   7      562.68      457.82    223.48 o
 -12  12   7      416.97      214.62    235.03 o
 -10  12   7        3.54      -50.59    136.97 o
  -8  12   7     2672.58     2817.93    310.67 o
  -6  12   7        7.00       12.33     83.79 o
  -4  12   7       22.25       44.35     65.91 o
  -2  12   7     6113.01     5950.16    205.94 o
   0  12   7      427.74      317.84     82.04 o
   2  12   7     3992.26     3815.70    155.06 o
   4  12   7       94.53       87.49     84.07 o
   6  12   7      496.29      321.37    121.50 o
   8  12   7       10.00      181.44    189.29 o
  10  12   7      140.55      -26.20    180.04 o
 -11  13   7     6303.25     5897.35    475.18 o
  -9  13   7      112.97     -148.43    170.71 o
  -7  13   7    13564.58    14799.81    471.26 o
  -5  13   7    16252.40    16007.98    963.19 o
  -3  13   7      125.08      153.76     73.68 o
  -1  13   7    14188.46    14666.96    358.76 o
   1  13   7    16807.88    17158.35    457.92 o
   3  13   7      869.47      650.52    119.33 o
   5  13   7    16629.11    16625.28    566.41 o
   7  13   7     6623.90     6514.62    347.79 o
   9  13   7     1047.06      883.57    225.30 o
 -10  14   7    10937.01    12516.09    806.20 o
  -8  14   7     8974.19     9401.29    407.39 o
  -6  14   7      403.50      303.20    235.89 o
  -4  14   7     8973.22     9683.78    309.10 o
  -2  14   7    15337.99    16370.57    466.09 o
   0  14   7      888.29      797.24    118.43 o
   2  14   7    19466.43    20901.25    591.87 o
   4  14   7     8230.79     8009.00    387.18 o
   6  14   7       73.38     -131.37    194.28 o
   8  14   7    10545.08     9987.91    712.67 o
  -9  15   7      181.15       57.99    176.48 o
  -7  15   7      382.25      490.66    263.82 o
  -5  15   7     1133.58      830.91    308.42 o
  -3  15   7     3041.17     2678.45    201.53 o
  -1  15   7      181.87      -80.57    237.09 o
   1  15   7     2895.58     2464.88    174.18 o
   3  15   7       89.89       72.01    168.08 o
   5  15   7      147.22      339.29    153.93 o
   7  15   7     2404.52     2048.87    378.66 o
  -6  16   7       94.79     -204.92    204.92 o
  -4  16   7     1678.77     1686.00    273.46 o
  -2  16   7      917.41      660.59    194.78 o
   0  16   7       33.43      -32.54    122.85 o
   2  16   7     1173.05      916.35    170.19 o
   4  16   7      110.55      468.83    386.50 o
   6  16   7       30.42      427.68    350.73 o
  -3  17   7       73.20      114.62    207.10 o
  -1  17   7     1756.84     1963.57    310.98 o
   1  17   7     3811.64     3198.91    329.70 o
   3  17   7      403.57      406.06    189.07 o
 -16   0   8    12314.54    12411.43    828.68 o
 -14   0   8     7830.61     8039.89    518.89 o
 -12   0   8     3858.97     3836.07    326.22 o
 -10   0   8    46775.70    48533.20    987.01 o
  -8   0   8     8648.78     8281.24    206.89 o
  -6   0   8    25697.30    25933.14    543.93 o
  -4   0   8   197100.88   200251.45   3771.34 o
  -2   0   8      245.00      378.27     46.07 o
   0   0   8    32276.04    32803.65    629.91 o
   2   0   8   109316.82   108114.05   1658.85 o
   4   0   8    23488.14    24024.61    305.81 o
   6   0   8     8574.64     8686.66    161.37 o
   8   0   8    37144.61    36697.31    579.74 o
  10   0   8     3460.94     3391.09    137.91 o
  12   0   8    19733.70    20976.02    724.75 o
  14   0   8    15186.78    15378.22    987.42 o
 -15   1   8     1460.76     1266.45    211.51 o
 -13   1   8     4799.84     5017.32    229.90 o
 -11   1   8      262.82      298.43     57.33 o
  -9   1   8     9085.90     8743.24    160.62 o
  -7   1   8    10785.62    10861.15    181.45 o
  -5   1   8     6667.10     6730.93    107.15 o
  -3   1   8    36152.35    35719.59    431.47 o
  -1   1   8     1871.26     1705.63     54.42 o
   1   1   8     5700.39     6294.87     86.51 o
   3   1   8     4518.88     4217.07     56.89 o
   5   1   8     6323.32     5982.93     76.62 o
   7   1   8     1241.86     1088.71     43.40 o
   9   1   8     1060.42      849.83     50.79 o
  11   1   8     7445.83     7815.18    157.66 o
  13   1   8      197.72      131.98    104.77 o
  15   1   8     1072.82      803.61    282.36 o
 -16   2   8      417.39      258.18    165.36 o
 -14   2   8     1068.12      955.74    171.82 o
 -12   2   8      414.44      322.82    106.06 o
 -10   2   8     1123.89     1334.05    145.41 o
  -8   2   8      813.98      981.55     79.73 o
  -6   2   8      635.94      697.00     60.11 o
  -4   2   8     5593.06     6057.08    235.50 o
  -2   2   8    10716.07    11518.82    172.81 o
   0   2   8      464.60      600.55     33.92 o
   2   2   8     6186.15     6179.07     78.55 o
   4   2   8      972.97      899.28     34.79 o
   6   2   8       20.82      -23.91     23.91 o
   8   2   8      549.38      516.42     45.20 o
  10   2   8       22.22       42.86     57.28 o
  12   2   8      109.90      112.45     84.51 o
  14   2   8       70.47       72.74    126.34 o
 -15   3   8     1232.61     1232.61    290.71 o
 -13   3   8     4299.26     4072.63    295.46 o
 -11   3   8      273.38      278.57     74.10 o
  -9   3   8     6759.40     6844.29    243.06 o
  -7   3   8    14373.45    15430.13    334.68 o
  -5   3   8      222.15      436.45     39.05 o
  -3   3   8    13293.35    12951.94    202.38 o
  -1   3   8    14650.24    15092.54    227.54 o
   1   3   8      426.48      596.44     32.74 o
   3   3   8    36993.89    37300.38    401.96 o
   5   3   8    18284.95    18776.21    222.98 o
   7   3   8      102.92       65.66     21.09 o
   9   3   8    13203.38    13807.65    244.34 o
  11   3   8     5303.14     5452.80    194.83 o
  13   3   8      437.52      270.62     94.04 o
 -16   4   8     8268.71     7835.18    468.82 o
 -14   4   8     4685.90     4531.81    328.00 o
 -12   4   8     7340.84     7211.66    205.45 o
 -10   4   8    18587.52    19699.80    350.46 o
  -8   4   8    11173.02    11275.63    166.82 o
  -6   4   8    30554.03    30561.10    414.50 o
  -4   4   8    56173.30    56693.02    751.50 o
  -2   4   8    11285.78    11172.58    140.28 o
   0   4   8    37281.60    35398.12    406.18 o
   2   4   8   120645.47   123681.37   1336.03 o
   4   4   8      338.70      262.93     25.01 o
   6   4   8    16655.38    16242.42    204.96 o
   8   4   8    23002.08    23789.44    368.19 o
  10   4   8       44.52      -58.84     58.84 o
  12   4   8    10853.27    10847.72    346.12 o
  14   4   8    11101.71    10984.77    457.08 o
 -15   5   8      670.67      759.18    169.27 o
 -13   5   8    11896.44    11892.65    476.63 o
 -11   5   8     1943.74     1712.51     92.60 o
  -9   5   8     4141.49     3868.78    103.67 o
  -7   5   8    43604.34    43872.61    582.60 o
  -5   5   8    10618.50    10620.13    195.34 o
  -3   5   8     8294.67     8615.71    185.47 o
  -1   5   8    29613.28    28669.00    391.30 o
   1   5   8     8273.70     7824.86    120.32 o
   3   5   8    13404.38    13534.24    188.84 o
   5   5   8    32691.40    32794.75    605.96 o
   7   5   8     5553.10     5579.04    131.47 o
   9   5   8     4340.82     4647.06    154.43 o
  11   5   8     9318.88    10180.60    282.08 o
  13   5   8      315.48       49.69    115.26 o
 -14   6   8      313.79      159.25    176.16 o
 -12   6   8       55.43       10.90    103.64 o
 -10   6   8      317.10      322.50     58.09 o
  -8   6   8      118.68       96.88     42.47 o
  -6   6   8       14.46       25.54     40.97 o
  -4   6   8      194.55      201.00     36.23 o
  -2   6   8    12832.80    13415.47    186.03 o
   0   6   8       39.85       42.93     30.59 o
   2   6   8      967.33      786.74     44.80 o
   4   6   8     7508.93     7556.60    115.21 o
   6   6   8      847.08      858.19     67.98 o
   8   6   8      571.86      501.87     60.12 o
  10   6   8        2.32       -8.49     69.48 o
  12   6   8        9.35      -61.30    101.33 o
  14   6   8     1767.36     1471.80    193.81 o
 -15   7   8     2346.65     1601.81    377.87 o
 -13   7   8     5547.34     5896.52    492.03 o
 -11   7   8     3590.07     3312.90    228.99 o
  -9   7   8     6521.78     6839.68    169.18 o
  -7   7   8    24881.00    25853.80    583.54 o
  -5   7   8     1958.28     1810.20    101.56 o
  -3   7   8      404.00      276.05     41.69 o
  -1   7   8    48012.86    50027.30    666.77 o
   1   7   8     5661.14     5807.18    103.49 o
   3   7   8    11781.10    11512.88    165.30 o
   5   7   8    57352.10    58306.90   1455.49 o
   7   7   8       96.68       40.15     54.24 o
   9   7   8     6333.01     5978.22    207.77 o
  11   7   8     6430.44     6578.91    254.98 o
  13   7   8      965.51      755.21    195.20 o
 -14   8   8      628.91      550.27    154.09 o
 -12   8   8     6404.77     6337.93    312.94 o
 -10   8   8    14327.90    14829.73    324.44 o
  -8   8   8      107.24      104.61     61.94 o
  -6   8   8     5144.72     4856.55    114.18 o
  -4   8   8    20355.00    20512.20    347.31 o
  -2   8   8     1377.90     1406.68     70.49 o
   0   8   8    28102.82    28825.23    357.25 o
   2   8   8    18731.11    18711.00    252.60 o
   4   8   8      335.69      407.27     40.81 o
   6   8   8     7393.83     7801.88    161.29 o
   8   8   8    11450.12    10937.11    314.76 o
  10   8   8       44.87      -17.68    101.65 o
  12   8   8     3884.45     3648.18    251.01 o
 -13   9   8     4078.90     3983.42    274.00 o
 -11   9   8     1856.86     1724.51    174.02 o
  -9   9   8     9196.73     8797.06    254.92 o
  -7   9   8     8765.00     8475.56    291.26 o
  -5   9   8     5654.69     5688.80    151.48 o
  -3   9   8     5903.89     5574.48    132.16 o
  -1   9   8    12772.35    13339.78    213.63 o
   1   9   8      635.18      573.78     46.32 o
   3   9   8     4957.39     4739.65    105.18 o
   5   9   8    12933.88    13485.45    263.62 o
   7   9   8     1448.45     1273.35    126.10 o
   9   9   8     1037.86      892.25    153.87 o
  11   9   8     4011.56     4312.54    227.19 o
 -12  10   8      714.12      503.87    165.90 o
 -10  10   8      239.16      180.44    117.65 o
  -8  10   8      314.76      152.60     70.13 o
  -6  10   8        3.11       36.85     73.36 o
  -4  10   8     2456.21     2421.51     97.97 o
  -2  10   8        0.74      -27.89     27.89 o
   0  10   8     6790.80     6695.27    141.23 o
   2  10   8      149.57      116.60     44.99 o
   4  10   8      875.68      625.54     65.67 o
   6  10   8       40.72      140.49     52.83 o
   8  10   8     4084.58     3247.28    933.98 o
  10  10   8     1533.54     1024.59    206.47 o
  12  10   8     2295.89     1956.31    246.73 o
 -13  11   8     4465.49     4073.58    432.40 o
 -11  11   8     7694.27     7612.41    408.12 o
  -9  11   8     2298.36     1996.93    202.22 o
  -7  11   8    38267.26    42420.96    941.76 o
  -5  11   8     8149.10     8424.62    224.03 o
  -3  11   8    10431.54    10686.56    236.35 o
  -1  11   8    31820.44    32667.44    718.22 o
   1  11   8     6026.82     6078.92    151.69 o
   3  11   8    15343.31    15840.90    390.27 o
   5  11   8    24693.63    25421.56    514.98 o
   7  11   8     1648.82     1831.71    372.96 o
   9  11   8     4616.86     4629.12    285.15 o
  11  11   8     8868.16     8988.53    509.08 o
 -12  12   8     2237.63     1802.14    231.54 o
 -10  12   8    16828.65    18377.43    710.36 o
  -8  12   8     5202.86     4969.59    286.76 o
  -6  12   8    14522.76    14643.24    500.30 o
  -4  12   8    18513.37    19609.03    451.39 o
  -2  12   8     2105.56     2128.42    146.16 o
   0  12   8    14025.28    13838.05    330.59 o
   2  12   8    25004.04    25566.94    676.35 o
   4  12   8     2215.44     1811.58    142.29 o
   6  12   8     8805.96     8833.32    302.00 o
   8  12   8    10963.35    11188.23    924.53 o
  10  12   8      373.39      462.38    185.34 o
 -11  13   8       22.58       18.56    213.14 o
  -9  13   8      937.16      905.16    202.30 o
  -7  13   8     3021.49     2452.85    247.21 o
  -5  13   8      347.07       87.51     85.87 o
  -3  13   8      678.57      637.74     74.04 o
  -1  13   8     9221.30     9868.21    345.72 o
   1  13   8     1987.42     1780.41    172.21 o
   3  13   8     2532.41     2302.49    186.07 o
   5  13   8     1367.16      899.35    156.71 o
   7  13   8        0.36      194.25    106.08 o
   9  13   8     1243.52      770.69    194.07 o
 -10  14   8       92.37      218.40    219.10 o
  -8  14   8      125.82       69.20    354.86 o
  -6  14   8       21.51      108.42    157.75 o
  -4  14   8      886.53      903.19    149.36 o
  -2  14   8       14.96       -4.61    120.51 o
   0  14   8      707.78      867.26    126.19 o
   2  14   8       57.16      191.09    117.60 o
   4  14   8       62.55      -63.57    148.32 o
   6  14   8      642.51      427.83    144.16 o
   8  14   8      100.33      262.27    229.13 o
  -7  15   8     7683.77     8180.15    418.87 o
  -5  15   8      883.49      438.50    210.22 o
  -3  15   8     4653.19     5276.48    315.76 o
  -1  15   8    10729.89    11668.94    412.95 o
   1  15   8      336.05      258.80    114.56 o
   3  15   8     4161.60     4101.66    260.88 o
   5  15   8    10486.44    10178.65    535.53 o
   7  15   8      484.18      522.98    240.17 o
  -6  16   8     3049.47     2793.02    314.59 o
  -4  16   8    16715.26    18387.26    895.07 o
  -2  16   8     2373.88     2136.25    211.38 o
   0  16   8     7176.75     7192.65    383.25 o
   2  16   8    12741.00    13724.40    806.11 o
   4  16   8     2158.76     1889.43    220.87 o
  -3  17   8      994.87     1101.90    284.48 o
  -1  17   8      989.94     1074.18    309.23 o
   1  17   8      169.53      208.42    219.48 o
 -15   1   9     5226.16     5407.22    556.92 o
 -13   1   9    11219.54    11562.85    323.59 o
 -11   1   9    10351.23    10136.11    223.13 o
  -9   1   9    33660.42    35891.55    510.08 o
  -7   1   9    22984.51    23562.50    328.23 o
  -5   1   9    17713.31    18358.48    261.17 o
  -3   1   9    38779.59    38897.14    487.06 o
  -1   1   9    26110.49    25201.32    347.16 o
   1   1   9    15618.39    15966.61    206.48 o
   3   1   9    50045.41    48954.66    512.93 o
   5   1   9    12505.74    12592.31    137.04 o
   7   1   9    10846.72    11415.02    173.51 o
   9   1   9    18025.08    17516.74    774.25 o
  11   1   9     2743.08     2827.37     96.77 o
  13   1   9     2198.17     2168.76    151.26 o
 -16   2   9     6541.97     5825.16    431.88 o
 -14   2   9      273.24      296.44    117.46 o
 -12   2   9    13578.07    14125.71    344.06 o
 -10   2   9    17998.49    18261.30    310.27 o
  -8   2   9     1765.97     1790.56     75.61 o
  -6   2   9    51727.69    54240.90    865.73 o
  -4   2   9    68003.59    71591.80    831.11 o
  -2   2   9     6391.91     7118.82    106.18 o
   0   2   9    55725.00    53597.76    597.52 o
   2   2   9    84513.94    85444.20    852.04 o
   4   2   9     3825.90     3924.44     69.54 o
   6   2   9    24124.66    24163.58    323.47 o
   8   2   9     8907.07     8765.93    139.72 o
  10   2   9     7967.00     7856.23    150.54 o
  12   2   9    12755.09    12829.49    352.99 o
  14   2   9     2417.59     2085.54    172.38 o
 -15   3   9     1422.65     1347.85    178.57 o
 -13   3   9     3642.61     3506.00    172.92 o
 -11   3   9      100.00       76.45     57.35 o
  -9   3   9    13677.55    13861.45    283.01 o
  -7   3   9    13767.65    14339.89    229.98 o
  -5   3   9      112.85      131.00     38.17 o
  -3   3   9    27514.46    26793.07    388.38 o
  -1   3   9     3911.90     3469.53     68.21 o
   1   3   9     1113.12     1056.03     28.66 o
   3   3   9    47618.22    49249.36    565.92 o
   5   3   9     1636.55     1425.54     51.25 o
   7   3   9     3555.40     3615.21     71.59 o
   9   3   9     2093.68     2238.91    154.10 o
  11   3   9     1110.98     1167.30    104.45 o
  13   3   9      191.68      249.53    148.17 o
 -16   4   9      866.60      754.77    280.03 o
 -14   4   9        3.26     -155.59    155.59 o
 -12   4   9      902.62      796.57    104.37 o
 -10   4   9      842.70      700.02     57.87 o
  -8   4   9     2071.74     1998.11     68.94 o
  -6   4   9      450.36      490.91     57.40 o
  -4   4   9      409.94      753.73     73.06 o
  -2   4   9     2110.12     1986.16     46.64 o
   0   4   9     8105.85     8455.05    114.35 o
   2   4   9     3088.07     2948.03     59.96 o
   4   4   9    20378.62    20610.40    243.60 o
   6   4   9     7831.28     7895.77    123.98 o
   8   4   9     1582.20     1400.21     78.02 o
  10   4   9      571.10      520.01     83.65 o
  12   4   9      317.22      192.35    107.99 o
  14   4   9      793.32      383.51    147.10 o
 -15   5   9     7409.11     7197.28    391.31 o
 -13   5   9     2348.05     2149.72    185.39 o
 -11   5   9      877.91      840.43     77.87 o
  -9   5   9    28459.52    30204.04    440.92 o
  -7   5   9    18374.91    19709.22    386.36 o
  -5   5   9     3712.29     3719.09    112.01 o
  -3   5   9    33893.48    32797.83    451.05 o
  -1   5   9    26171.89    25470.41    367.10 o
   1   5   9     9063.07     8488.15    168.12 o
   3   5   9    32813.83    32577.97    412.78 o
   5   5   9     9752.91     8414.41    570.35 o
   7   5   9     1688.56     1494.46     77.63 o
   9   5   9    15368.05    16330.33    352.45 o
  11   5   9     7020.59     7210.39    228.80 o
  13   5   9     1984.09     1732.45    171.98 o
 -14   6   9     2927.68     2634.70    200.88 o
 -12   6   9    13153.09    13741.80    628.82 o
 -10   6   9    12314.55    12995.36    279.90 o
  -8   6   9     4008.98     3894.76    117.93 o
  -6   6   9    48857.51    50522.91    860.65 o
  -4   6   9    32090.39    31310.78    384.21 o
  -2   6   9    15211.58    14318.74    185.69 o
   0   6   9    81615.38    83081.45   1040.92 o
   2   6   9    19761.68    19230.74    282.89 o
   4   6   9     9102.00     8509.86    129.48 o
   6   6   9    32615.86    32618.46    444.05 o
   8   6   9     5070.13     5028.64    165.81 o
  10   6   9     3125.32     2690.02    191.39 o
  12   6   9    17920.46    18883.63    551.78 o
 -15   7   9      832.51      686.79    374.40 o
 -13   7   9     2088.60     1836.53    244.08 o
 -11   7   9      956.32      646.63    128.13 o
  -9   7   9      296.40      324.88     63.95 o
  -7   7   9    11343.28    11054.25    203.52 o
  -5   7   9      733.27      669.57     61.41 o
  -3   7   9     7846.82     8025.74    134.50 o
  -1   7   9     2209.87     1829.48     73.50 o
   1   7   9      451.59      486.61     42.09 o
   3   7   9     5922.06     6059.67    104.49 o
   5   7   9    13314.05    11575.97    769.65 o
   7   7   9       62.71       13.14     64.51 o
   9   7   9     7624.56     7779.63    249.61 o
  11   7   9      495.31      671.48    126.79 o
  13   7   9      512.68      468.80    176.33 o
 -14   8   9      431.37      378.20    151.59 o
 -12   8   9       45.95      -29.87    124.23 o
 -10   8   9      321.45      279.74     80.57 o
  -8   8   9      598.13      449.74     92.40 o
  -6   8   9     2925.88     2972.95    162.67 o
  -4   8   9      826.45      708.25     60.87 o
  -2   8   9       99.19      143.33     45.07 o
   0   8   9      674.55      588.89     49.08 o
   2   8   9      126.06      113.48     36.86 o
   4   8   9     4048.98     3975.68     89.72 o
   6   8   9     2538.71     2410.46    162.38 o
   8   8   9       64.79        7.50    102.30 o
  10   8   9      242.15      295.64    106.32 o
  12   8   9      113.15      -13.15    144.28 o
 -13   9   9     3965.31     3776.63    372.73 o
 -11   9   9      101.72       52.72    243.92 o
  -9   9   9     9547.17    10530.52    304.15 o
  -7   9   9     8612.82     8813.50    229.34 o
  -5   9   9      240.42       68.40     72.02 o
  -3   9   9    12456.87    13031.02    267.01 o
  -1   9   9    17542.22    18055.18    332.05 o
   1   9   9     6875.38     6956.93    163.07 o
   3   9   9     5643.61     5811.42    138.38 o
   5   9   9     7951.12     7893.38    176.15 o
   7   9   9       72.89       -7.57     84.82 o
   9   9   9     6361.78     5808.15    247.52 o
  11   9   9     1970.74     1633.43    176.05 o
 -12  10   9    11448.26    12583.50    529.22 o
 -10  10   9     8796.95     9168.44    491.59 o
  -8  10   9     6475.90     6231.00    224.09 o
  -6  10   9    23758.27    24280.58    751.12 o
  -4  10   9     7957.27     8084.52    199.92 o
  -2  10   9    10921.47    11123.92    238.46 o
   0  10   9    33661.27    34353.33    530.12 o
   2  10   9     9688.31     9318.63    206.89 o
   4  10   9     4200.86     3967.63    122.67 o
   6  10   9    22524.77    24064.10    532.05 o
   8  10   9     7153.62     7674.36    381.18 o
  10  10   9     4517.32     4553.54    276.84 o
 -11  11   9       72.44        9.03    152.07 o
  -9  11   9     3068.32     2724.50    212.09 o
  -7  11   9     5019.83     4640.81    218.86 o
  -5  11   9     1053.84     1048.60    110.01 o
  -3  11   9     5901.41     5894.17    238.17 o
  -1  11   9     3997.25     4201.82    146.34 o
   1  11   9     4996.89     4701.83    133.86 o
   3  11   9     9593.37     9857.84    250.16 o
   5  11   9     4960.74     4677.44    180.11 o
   7  11   9     3461.63     3215.18    217.39 o
   9  11   9     1949.19     1978.47    252.06 o
  11  11   9      757.79      540.87    205.26 o
 -12  12   9     4279.14     3849.14    422.28 o
 -10  12   9      442.86      385.75    193.35 o
  -8  12   9     1667.30     1243.71    167.31 o
  -6  12   9     8839.46     8753.76    566.25 o
  -4  12   9        2.90       74.55     93.34 o
  -2  12   9     1959.94     1690.25    138.93 o
   0  12   9     1055.91      894.58     70.19 o
   2  12   9     3512.90     3267.07    138.86 o
   4  12   9     2381.10     2381.38    184.45 o
   6  12   9     4345.64     4858.20    344.46 o
   8  12   9      440.78      265.88    166.01 o
  10  12   9     1781.75     1601.43    266.44 o
 -11  13   9      541.69      773.95    254.09 o
  -9  13   9    10644.00    10872.98    508.39 o
  -7  13   9     5257.11     5162.27    475.40 o
  -5  13   9     4323.66     4189.02    249.42 o
  -3  13   9     3266.38     3243.16    210.54 o
  -1  13   9    10101.63     9781.58    295.93 o
   1  13   9     1448.32     1357.84    142.54 o
   3  13   9    16270.22    16382.48    503.62 o
   5  13   9     3736.53     3615.24    375.38 o
   7  13   9     1190.88      898.94    300.35 o
   9  13   9     4915.41     4922.57    519.89 o
 -10  14   9     3735.87     4013.74    409.43 o
  -8  14   9      421.09      490.34    241.99 o
  -6  14   9     6968.22     7003.74    522.76 o
  -4  14   9     6440.07     6429.63    300.45 o
  -2  14   9     1718.43     1559.43    172.27 o
   0  14   9    15437.87    16344.83    443.53 o
   2  14   9     4895.38     4420.22    212.99 o
   4  14   9     1763.67     1744.96    202.65 o
   6  14   9     9509.88     9276.78    478.39 o
   8  14   9     1553.75     1159.86    299.69 o
  -7  15   9     1519.51      712.23    205.92 o
  -5  15   9      887.04      595.29    211.31 o
  -3  15   9     4763.51     4645.43    264.12 o
  -1  15   9      770.36      453.38    139.91 o
   1  15   9     3546.13     3071.16    347.40 o
   3  15   9     5499.70     5605.57    432.05 o
   5  15   9      490.52      454.67    165.62 o
  -6  16   9      341.86      230.12    255.08 o
  -4  16   9     2216.36     1985.05    306.53 o
  -2  16   9     1065.74      867.64    209.56 o
   0  16   9      391.10      390.98    171.54 o
   2  16   9       67.36      127.07    183.81 o
   4  16   9        2.96      -95.79    170.13 o
  -3  17   9    11594.61    12433.03    984.20 o
  -1  17   9     3392.19     3315.56    471.93 o
   1  17   9     2011.97     2019.42    332.81 o
 -16   0  10      667.67      792.20    274.92 o
 -14   0  10     6150.39     5804.76    438.94 o
 -12   0  10     4910.66     4555.59    232.54 o
 -10   0  10     5914.94     6327.44    209.56 o
  -8   0  10    20359.52    21005.56    455.75 o
  -6   0  10    22839.36    23868.41    443.29 o
  -4   0  10      598.20      893.36     60.53 o
  -2   0  10    61634.95    58973.89    893.03 o
   0   0  10    93129.83    93492.13   1295.15 o
   2   0  10      576.03      490.68     40.44 o
   4   0  10    27568.29    25891.72    409.73 o
   6   0  10    32280.29    34971.63    561.14 o
   8   0  10     5301.28     5412.93    152.34 o
  10   0  10    20132.60    20812.26    403.27 o
  12   0  10    16344.58    16725.28    473.77 o
  14   0  10      595.93      962.30    431.19 o
 -15   1  10     3244.83     3592.13    271.77 o
 -13   1  10      421.99      315.87     89.48 o
 -11   1  10     9302.68     9694.78    423.68 o
  -9   1  10     9331.05     9300.86    287.31 o
  -7   1  10     1502.35     1415.71     57.25 o
  -5   1  10     5125.38     4703.80    174.32 o
  -3   1  10    43811.97    42433.54    544.25 o
  -1   1  10     1244.28     1211.24     61.09 o
   1   1  10    18282.85    17743.02    621.15 o
   3   1  10    28194.96    27785.93    303.02 o
   5   1  10        4.97       22.95     22.37 o
   7   1  10     7585.45     7788.49    127.33 o
   9   1  10    13874.02    13458.04    537.24 o
  11   1  10      384.96      337.08     87.72 o
  13   1  10     4568.94     4558.17    181.15 o
 -16   2  10        5.26      229.98    173.33 o
 -14   2  10       40.15       65.72    127.05 o
 -12   2  10      154.51      287.58     96.32 o
 -10   2  10     1290.82     1037.67     76.26 o
  -8   2  10      725.17      752.98     48.92 o
  -6   2  10       14.76      -14.60     37.43 o
  -4   2  10     5329.69     5255.48     91.63 o
  -2   2  10      248.74      242.83     31.45 o
   0   2  10     1678.92     1773.85     53.19 o
   2   2  10     6977.32     7267.05     97.40 o
   4   2  10      960.07     1064.65     41.90 o
   6   2  10      628.25      588.30     38.79 o
   8   2  10     7775.92     7600.53    117.46 o
  10   2  10      166.11      171.21     63.51 o
  12   2  10      538.10      327.95    102.86 o
  14   2  10      103.20     -195.43    195.43 o
 -15   3  10    10821.04    11300.45    462.46 o
 -13   3  10      106.54      156.77    102.05 o
 -11   3  10    14883.71    15311.48    470.48 o
  -9   3  10    33490.24    35091.80    525.79 o
  -7   3  10     4415.91     4262.43     86.14 o
  -5   3  10    30209.89    30482.40    435.14 o
  -3   3  10    72284.10    75645.35   1065.79 o
  -1   3  10       76.45        9.40     26.43 o
   1   3  10    29289.45    29369.32    331.89 o
   3   3  10    61658.09    62019.39    645.71 o
   5   3  10      169.19      104.13     21.69 o
   7   3  10    21389.33    21949.21    291.16 o
   9   3  10    26364.88    27725.34    455.28 o
  11   3  10       17.61       47.92     99.26 o
  13   3  10     3664.85     3394.16    200.16 o
 -16   4  10       93.28      369.48    298.12 o
 -14   4  10     5798.93     5877.36    322.82 o
 -12   4  10    18544.80    19382.29    459.21 o
 -10   4  10        8.30      -27.32     44.28 o
  -8   4  10    35240.07    37481.74    550.79 o
  -6   4  10    51021.07    52939.17    666.50 o
  -4   4  10     1667.60     1662.69     51.05 o
  -2   4  10    62300.61    60980.38    766.64 o
   0   4  10    57877.76    58759.63    714.20 o
   2   4  10      982.53      961.98     43.08 o
   4   4  10    54653.18    56089.31    652.52 o
   6   4  10    12989.14    12388.04    196.57 o
   8   4  10      127.37      118.70     53.19 o
  10   4  10    20101.89    21284.88    409.01 o
  12   4  10    10221.43    10084.37    339.34 o
  14   4  10       37.61       16.78    158.55 o
 -15   5  10      737.75      654.46    163.57 o
 -13   5  10        9.33       38.30    104.12 o
 -11   5  10    13195.75    13306.05    370.17 o
  -9   5  10     1996.39     1857.23     91.44 o
  -7   5  10      288.89      306.41     42.35 o
  -5   5  10    21018.19    21392.81    300.91 o
  -3   5  10      187.78      241.92     36.44 o
  -1   5  10     9021.98     9281.49    141.40 o
   1   5  10     7995.35     7159.85    153.51 o
   3   5  10    10656.96    11153.85    155.07 o
   5   5  10     4124.30     3780.38     97.56 o
   7   5  10      842.59      750.44     84.42 o
   9   5  10     2171.38     2193.56    114.62 o
  11   5  10      394.51      310.77    107.73 o
  13   5  10     4064.64     3673.48    389.48 o
 -14   6  10      104.85      230.92    135.69 o
 -12   6  10      915.55      820.62    258.49 o
 -10   6  10      223.52      150.21     58.17 o
  -8   6  10     7006.90     7036.96    225.01 o
  -6   6  10       65.44        2.30     52.87 o
  -4   6  10     3649.13     3698.76     88.60 o
  -2   6  10      136.19      171.37     34.09 o
   0   6  10      861.49      914.99     50.87 o
   2   6  10       43.84       48.32     29.15 o
   4   6  10     1492.12     1422.57     51.36 o
   6   6  10       10.58       24.40     27.70 o
   8   6  10     1610.14     1268.75     85.19 o
  10   6  10        1.17     -122.10    122.10 o
  12   6  10      206.94      183.31    120.56 o
 -15   7  10     1729.95     1848.75    477.61 o
 -13   7  10      326.60     -125.01    249.82 o
 -11   7  10     8591.67     9216.18    650.19 o
  -9   7  10    17358.88    18909.77    395.43 o
  -7   7  10       32.25      115.17     52.80 o
  -5   7  10    16482.95    16815.67    310.19 o
  -3   7  10    23080.60    23840.09    323.18 o
  -1   7  10      214.16      174.75     45.19 o
   1   7  10    42133.30    42786.11    540.85 o
   3   7  10    20055.82    20353.44    303.28 o
   5   7  10      191.59      117.25     41.04 o
   7   7  10    25921.04    27246.18    606.27 o
   9   7  10    10111.68     9768.39    278.99 o
  11   7  10      573.32      403.71    106.83 o
  13   7  10     4434.24     3998.17    305.08 o
 -14   8  10     6801.18     7303.66    357.36 o
 -12   8  10    14646.08    15866.63    578.31 o
 -10   8  10     2594.36     2502.98    169.61 o
  -8   8  10    17174.21    17214.64    358.29 o
  -6   8  10    31364.72    32521.02    509.27 o
  -4   8  10     2621.94     2769.87     81.71 o
  -2   8  10    28517.33    28885.55    450.10 o
   0   8  10    57274.35    58530.04    801.12 o
   2   8  10     1346.21     1112.97     80.51 o
   4   8  10    13331.48    13268.39    226.96 o
   6   8  10    47755.07    49702.07    879.52 o
   8   8  10      279.66      193.86     90.99 o
  10   8  10    11461.96    11008.01    330.90 o
  12   8  10     8286.06     7970.51    440.53 o
 -13   9  10      121.29      115.09    174.75 o
 -11   9  10      498.13      376.42    128.48 o
  -9   9  10     7816.73     7489.33    261.82 o
  -7   9  10      571.63      536.22     89.05 o
  -5   9  10      288.68      408.68     66.11 o
  -3   9  10     2381.18     2370.89     99.16 o
  -1   9  10      102.70       74.27     48.79 o
   1   9  10     2322.62     2578.58     89.67 o
   3   9  10    16415.78    16741.48    301.54 o
   5   9  10      206.41      105.60     44.11 o
   7   9  10     5133.60     5253.11    234.72 o
   9   9  10      726.25      719.59    134.41 o
  11   9  10      342.09      525.60    162.82 o
 -12  10  10      420.41      311.37    186.54 o
 -10  10  10      214.48      354.32    143.17 o
  -8  10  10      798.45      801.96    143.65 o
  -6  10  10     8089.67     8649.81    326.02 o
  -4  10  10      242.23      -13.55     70.61 o
  -2  10  10     5680.32     5644.52    203.37 o
   0  10  10     3248.84     3197.37    118.03 o
   2  10  10      285.52      194.78     62.59 o
   4  10  10     1501.67     1299.19    104.17 o
   6  10  10     1808.84     1784.49    190.02 o
   8  10  10      392.43      167.62    154.81 o
  10  10  10      364.95      303.31    158.71 o
 -11  11  10     4824.91     5002.48    335.03 o
  -9  11  10     5958.80     5711.39    282.90 o
  -7  11  10      532.67      651.59    110.72 o
  -5  11  10     6961.65     7288.74    265.89 o
  -3  11  10    13005.70    13525.70    348.37 o
  -1  11  10     1547.91     1434.38    155.12 o
   1  11  10    24810.80    25660.81    467.89 o
   3  11  10     6147.46     5712.57    200.41 o
   5  11  10     2619.90     2487.76    146.78 o
   7  11  10     6437.58     6776.68    306.30 o
   9  11  10     2385.80     1511.43    263.53 o
 -10  12  10      402.15      253.37    175.51 o
  -8  12  10     9255.75     9762.12    446.62 o
  -6  12  10    14937.19    15660.86    497.50 o
  -4  12  10      864.78      753.36    154.46 o
  -2  12  10     8422.96     8618.43    302.91 o
   0  12  10    24435.03    24814.04    587.16 o
   2  12  10      315.83      198.52    100.94 o
   4  12  10    10366.40    10896.29    382.52 o
   6  12  10    10549.25    11146.24    515.27 o
   8  12  10      377.24      216.75    159.53 o
  10  12  10     4715.92     4600.34    346.72 o
  -9  13  10     4699.64     5061.41    306.02 o
  -7  13  10     1652.24     1580.56    188.11 o
  -5  13  10     2912.22     3049.81    194.58 o
  -3  13  10     2904.43     2993.10    175.69 o
  -1  13  10      222.77      180.92    114.60 o
   1  13  10     2413.78     2372.10    147.30 o
   3  13  10     4689.59     4524.33    267.15 o
   5  13  10      441.60      290.88    129.05 o
   7  13  10     1182.74      854.89    229.92 o
   9  13  10     1525.37     1101.96    308.74 o
  -8  14  10      459.01      623.28    188.02 o
  -6  14  10     3092.78     2900.35    243.39 o
  -4  14  10      104.42       41.48    126.84 o
  -2  14  10      560.55      518.76    151.28 o
   0  14  10     5610.34     5027.75    483.10 o
   2  14  10      155.76       33.95    252.01 o
   4  14  10     3248.03     2909.34    271.77 o
   6  14  10     1602.97     1502.93    215.12 o
  -7  15  10      353.26       77.43    239.54 o
  -5  15  10     6264.88     6363.86    423.41 o
  -3  15  10    12478.70    12428.27    484.05 o
  -1  15  10      279.29      396.91    174.40 o
   1  15  10     6985.73     6548.49    389.81 o
   3  15  10     4331.33     3918.51    297.50 o
   5  15  10      608.92      574.08    201.06 o
  -6  16  10     2891.36     2777.11    271.12 o
  -4  16  10       43.42       49.28    486.27 o
  -2  16  10     7822.72     7805.20    738.18 o
   0  16  10     2923.61     3339.44    393.66 o
   2  16  10      497.45      417.76    180.53 o
   4  16  10     3345.78     3507.31    507.65 o
  -1  17  10       25.63       73.10    273.65 o
 -15   1  11      311.21      337.83    154.90 o
 -13   1  11      200.65      181.28    110.69 o
 -11   1  11    11532.87    11485.07    344.24 o
  -9   1  11     3726.38     3908.98    107.37 o
  -7   1  11      337.80      319.51     39.67 o
  -5   1  11    11103.30    11628.72    165.63 o
  -3   1  11      805.34      763.07     36.36 o
  -1   1  11     8225.94     8336.50    132.92 o
   1   1  11     4474.99     4114.23    106.10 o
   3   1  11     1883.99     1621.65     43.68 o
   5   1  11     6750.63     6958.74    105.08 o
   7   1  11     6448.84     6687.88    121.80 o
   9   1  11     2093.71     1996.45     73.46 o
  11   1  11      975.65      841.18     72.42 o
  13   1  11     2386.67     1972.87    157.22 o
 -16   2  11     2235.38     2316.23    293.81 o
 -14   2  11    11920.03    12537.19    470.78 o
 -12   2  11     5402.37     4884.21    182.61 o
 -10   2  11    22500.07    23013.34    417.15 o
  -8   2  11    49035.21    52282.57    675.29 o
  -6   2  11     9345.19     9663.56    159.23 o
  -4   2  11    53094.21    52086.41    717.31 o
  -2   2  11    79131.38    79420.38    954.97 o
   0   2  11     1259.93      852.77     46.37 o
   2   2  11    17962.78    17011.72    204.17 o
   4   2  11    58858.95    59525.88    642.25 o
   6   2  11     1476.26     1437.23     46.93 o
   8   2  11    21332.73    19322.42   1083.99 o
  10   2  11    30442.25    32621.93    532.37 o
  12   2  11      676.89      409.23    115.39 o
  14   2  11     4484.37     3813.75    379.81 o
 -15   3  11      664.34      490.53    220.91 o
 -13   3  11     3315.35     2870.59    167.61 o
 -11   3  11    16264.56    16813.71    365.36 o
  -9   3  11     4520.65     4331.30    167.97 o
  -7   3  11    19683.53    20120.49    299.70 o
  -5   3  11    14604.37    13938.66    231.93 o
  -3   3  11     1072.79     1280.78     61.48 o
  -1   3  11    12937.10    13118.44    183.90 o
   1   3  11    21117.68    21116.70    249.17 o
   3   3  11     6847.62     6621.38     96.23 o
   5   3  11    13838.72    14590.09    164.49 o
   7   3  11     9685.22    10201.86    283.62 o
   9   3  11      332.32      319.36     37.08 o
  11   3  11     3574.19     3488.96    172.16 o
  13   3  11     4938.86     4643.31    283.87 o
 -14   4  11     1151.51     1041.24    162.33 o
 -12   4  11     1492.05     1297.41    121.73 o
 -10   4  11     1422.77     1385.14     92.09 o
  -8   4  11     2492.10     2678.08    156.76 o
  -6   4  11      214.87      137.86     38.91 o
  -4   4  11      943.86      761.33     63.12 o
  -2   4  11     8639.12     8101.66    194.07 o
   0   4  11      190.70      210.90     34.88 o
   2   4  11    12535.36    12568.85    163.39 o
   4   4  11     1202.52     1133.64     45.68 o
   6   4  11      933.18      739.02     54.25 o
   8   4  11     1930.52     1795.98     82.59 o
  10   4  11     1690.57     1621.35    141.70 o
  12   4  11        1.17      -64.39    138.60 o
 -15   5  11     1243.39      794.46    176.18 o
 -13   5  11     4916.58     5260.47    462.36 o
 -11   5  11     6673.50     6844.27    452.13 o
  -9   5  11     7100.53     6945.27    159.79 o
  -7   5  11     3562.24     3600.03    104.47 o
  -5   5  11    11538.48    11397.15    201.76 o
  -3   5  11     4942.52     5124.85     94.15 o
  -1   5  11     4767.91     4871.19     97.60 o
   1   5  11    31324.52    32111.68    445.82 o
   3   5  11     2972.68     2956.98     74.47 o
   5   5  11     7757.21     7913.04    131.53 o
   7   5  11    20920.56    21384.21    309.88 o
   9   5  11     1950.81     1762.62    112.91 o
  11   5  11     2518.35     2280.90    151.27 o
  13   5  11     6796.59     6355.98    328.66 o
 -14   6  11     8632.55     8498.20    384.69 o
 -12   6  11     4817.19     5016.75    271.58 o
 -10   6  11     8688.68     8697.33    286.39 o
  -8   6  11    13157.01    13192.68    261.70 o
  -6   6  11     8431.79     8802.69    181.92 o
  -4   6  11    11105.09    10835.67    193.97 o
  -2   6  11    40409.36    40441.19    526.20 o
   0   6  11    15484.66    16990.31    333.37 o
   2   6  11    28351.59    28208.81    367.60 o
   4   6  11    21316.48    22025.31    315.45 o
   6   6  11      834.46      726.87     46.21 o
   8   6  11     9245.60     9242.00    292.88 o
  10   6  11    10868.81    10613.48    307.65 o
  12   6  11      849.75      598.18    173.16 o
 -13   7  11     3219.58     3589.25    355.23 o
 -11   7  11    12686.70    12780.35    504.71 o
  -9   7  11     2408.73     2204.32    156.74 o
  -7   7  11     4558.63     4238.71    125.34 o
  -5   7  11    31009.34    33301.49    484.73 o
  -3   7  11     2984.84     3090.96    109.74 o
  -1   7  11    33786.89    34683.34    479.35 o
   1   7  11    27396.80    28023.57    429.05 o
   3   7  11     2928.25     2798.64     81.49 o
   5   7  11     6890.90     6810.07    154.71 o
   7   7  11     6228.18     6762.10    283.87 o
   9   7  11      457.70      384.61    126.30 o
  11   7  11     5745.24     5963.69    275.54 o
 -14   8  11      195.40       -3.12    225.55 o
 -12   8  11       19.40       -4.68    153.36 o
 -10   8  11     1151.59     1112.32    122.19 o
  -8   8  11      298.58      134.60     71.33 o
  -6   8  11     2469.96     2173.81    103.30 o
  -4   8  11       16.85      -51.81     51.81 o
  -2   8  11     1643.58     1468.90     69.16 o
   0   8  11     1944.41     1938.26     81.10 o
   2   8  11      953.15      752.90     57.96 o
   4   8  11      696.90      574.80     56.54 o
   6   8  11     2407.75     2241.54     74.99 o
   8   8  11      298.97      252.42    115.17 o
  10   8  11      677.14      523.68    153.96 o
  12   8  11      365.50       88.76    151.39 o
 -13   9  11     9702.06     9841.00    790.33 o
 -11   9  11     6489.05     7158.45    346.17 o
  -9   9  11     2796.92     2669.50    171.36 o
  -7   9  11     8291.23     8558.08    270.93 o
  -5   9  11    20875.61    22084.04    411.45 o
  -3   9  11     2503.18     2575.50    122.69 o
  -1   9  11    23386.01    23284.17    439.39 o
   1   9  11    21933.17    22581.10    374.34 o
   3   9  11     3190.67     3133.23    114.68 o
   5   9  11     5948.53     5905.92    197.53 o
   7   9  11    30421.60    30425.82    983.75 o
   9   9  11      176.76      188.08    121.54 o
  11   9  11     5291.10     4875.70    276.14 o
 -12  10  11     1657.23     1600.42    308.34 o
 -10  10  11     1081.30      758.70    160.54 o
  -8  10  11    15607.01    15978.39    445.04 o
  -6  10  11     1439.83     1566.17    193.24 o
  -4  10  11     3192.69     2994.89    180.70 o
  -2  10  11    23713.77    24824.01    483.42 o
   0  10  11     3964.50     3780.03    148.05 o
   2  10  11     4182.88     4044.34    160.56 o
   4  10  11     9114.12     8976.89    213.31 o
   6  10  11     3573.86     3643.42    155.84 o
   8  10  11      729.65      363.98    172.15 o
  10  10  11     9146.51     8581.41    425.15 o
 -11  11  11     2469.62     2280.30    234.98 o
  -9  11  11     2044.63     2081.71    185.91 o
  -7  11  11     1217.63     1120.27    129.11 o
  -5  11  11      629.24      686.35    109.77 o
  -3  11  11     3022.79     2894.80    171.08 o
  -1  11  11      442.55      343.27     82.42 o
   1  11  11    13177.79    14317.85    330.65 o
   3  11  11      291.64      113.48     69.26 o
   5  11  11       46.92      102.51    148.32 o
   7  11  11      538.69      241.89    280.89 o
   9  11  11      413.50      454.23    197.71 o
 -10  12  11        2.73      147.00    143.39 o
  -8  12  11      221.88      360.22    156.47 o
  -6  12  11       38.98      -56.49    195.55 o
  -4  12  11      131.94      109.27    105.62 o
  -2  12  11       35.29       35.23     90.71 o
   0  12  11      571.29      395.23    106.14 o
   2  12  11       26.63      -11.07    107.57 o
   4  12  11     1043.47      841.31    185.07 o
   6  12  11      486.73      379.73    119.48 o
   8  12  11      462.20      341.88    280.15 o
  -9  13  11     1774.14     1529.57    214.94 o
  -7  13  11     6743.21     7151.75    336.94 o
  -5  13  11    18244.50    20392.34    733.40 o
  -3  13  11       81.34      152.20    110.48 o
  -1  13  11     8630.03     9381.34    352.82 o
   1  13  11    15078.96    15391.82    502.49 o
   3  13  11     1317.13     1258.38    156.50 o
   5  13  11     7660.78     7897.96    463.39 o
   7  13  11     7477.22     6992.43    505.60 o
  -8  14  11    13024.40    14362.36    713.22 o
  -6  14  11     2213.03     2167.41    228.46 o
  -4  14  11    12900.50    13647.93    438.81 o
  -2  14  11    11748.80    12552.81    605.22 o
   0  14  11     2689.29     2577.54    190.49 o
   2  14  11     5436.35     5293.61    280.12 o
   4  14  11    11338.32    11700.06    509.14 o
   6  14  11     2388.31     2300.07    273.25 o
  -7  15  11      322.39      278.66    203.53 o
  -5  15  11      242.52      142.46    193.88 o
  -3  15  11      278.05      352.42    167.10 o
  -1  15  11      368.95      137.62    140.16 o
   1  15  11      989.71      706.69    187.12 o
   3  15  11      181.30      397.39    197.50 o
   5  15  11        3.47      -21.32    229.22 o
  -4  16  11      101.89      236.07    376.11 o
  -2  16  11     2182.70     1771.43    312.37 o
   0  16  11      687.38      605.40    214.44 o
   2  16  11      828.97      810.49    283.02 o
 -16   0  12     5892.66     6209.72    908.01 o
 -14   0  12    14203.13    15580.80    952.47 o
 -12   0  12       26.38       29.72     89.56 o
 -10   0  12    27601.30    29896.49    766.08 o
  -8   0  12    34750.98    36037.17    882.83 o
  -6   0  12     6880.05     7117.53    175.75 o
  -4   0  12    67890.87    68394.22   1588.16 o
  -2   0  12    82564.14    83799.92   1414.73 o
   0   0  12      145.02      193.45     37.05 o
   2   0  12    45188.11    44545.99    928.25 o
   4   0  12    35340.56    35952.89    614.54 o
   6   0  12       57.55       37.03     48.73 o
   8   0  12    24893.48    26085.64    450.23 o
  10   0  12    18046.27    18740.32    463.23 o
  12   0  12      406.03      117.78    173.78 o
 -15   1  12      876.63      821.79    173.21 o
 -13   1  12     5306.14     4977.60    228.89 o
 -11   1  12     6923.27     7282.50    215.96 o
  -9   1  12      940.65      673.24     70.37 o
  -7   1  12     5926.03     6089.31    112.89 o
  -5   1  12     9092.52     9128.53    142.50 o
  -3   1  12      232.67      191.83     34.63 o
  -1   1  12    33428.46    32958.75    396.63 o
   1   1  12    17359.26    17888.59    390.74 o
   3   1  12    10544.43    10881.39    150.02 o
   5   1  12    18072.65    18122.18    214.66 o
   7   1  12     2711.22     2766.47     68.80 o
   9   1  12     1715.97     1501.92     62.46 o
  11   1  12     4608.13     4899.60    166.02 o
  13   1  12     1644.67     1701.13    169.40 o
 -16   2  12        5.82       82.66    189.46 o
 -14   2  12     1841.76     1823.98    190.50 o
 -12   2  12      100.10      166.75     92.69 o
 -10   2  12     2186.15     1848.54     95.62 o
  -8   2  12     1051.92     1151.39    103.79 o
  -6   2  12      575.20      427.49     45.84 o
  -4   2  12     4351.32     4535.02    186.01 o
  -2   2  12      105.95      141.65     36.03 o
   0   2  12      101.92        9.58     40.62 o
   2   2  12      103.19      120.03     33.57 o
   4   2  12       30.24       30.50     25.45 o
   6   2  12     1466.48     1391.24     52.92 o
   8   2  12      588.22      543.33     45.85 o
  10   2  12       93.05      -34.41     59.43 o
  12   2  12        0.23       -6.30    124.51 o
 -15   3  12     1522.13     1284.14    206.10 o
 -13   3  12     8075.65     8521.06    339.10 o
 -11   3  12     7124.65     7119.32    343.19 o
  -9   3  12     1357.65     1317.64     78.99 o
  -7   3  12    19591.08    20525.23    382.96 o
  -5   3  12     6847.21     7113.44    143.99 o
  -3   3  12    21431.24    22217.28    282.10 o
  -1   3  12     9812.43     9651.12    190.31 o
   1   3  12     1711.34     1491.92     56.06 o
   3   3  12     7870.53     7728.16    114.36 o
   5   3  12    16858.91    17263.43    219.33 o
   7   3  12     2466.76     2197.34    103.25 o
   9   3  12     2165.28     2340.69     79.61 o
  11   3  12     3490.72     3707.01    172.34 o
  13   3  12      344.81      129.11    157.19 o
 -14   4  12     5365.75     5350.11    269.99 o
 -12   4  12     1092.27      781.79    115.17 o
 -10   4  12    20315.35    21601.88    426.10 o
  -8   4  12    19727.07    20265.84    311.75 o
  -6   4  12     1405.03     1416.40     67.39 o
  -4   4  12    48584.48    49705.80    749.71 o
  -2   4  12    41853.24    42270.11    536.84 o
   0   4  12     7376.50     7302.00    110.68 o
   2   4  12    39351.05    39192.68    444.45 o
   4   4  12    28308.49    29431.22    380.12 o
   6   4  12    17052.11    17527.99    229.83 o
   8   4  12    14112.73    14100.76    258.24 o
  10   4  12     7103.30     6953.36    235.55 o
  12   4  12     2225.49     2057.82    168.30 o
 -15   5  12       15.94       67.31    160.37 o
 -13   5  12     4839.84     5065.26    306.83 o
 -11   5  12    11686.41    11453.00    324.03 o
  -9   5  12     1321.31     1126.70     67.98 o
  -7   5  12     2194.31     2135.40    123.23 o
  -5   5  12    20041.34    19677.39    291.30 o
  -3   5  12       15.48       15.73     17.88 o
  -1   5  12    30700.87    32003.21    393.23 o
   1   5  12    23367.52    23245.41    306.58 o
   3   5  12        9.43      -29.57     34.11 o
   5   5  12    10450.20    10707.42    172.68 o
   7   5  12     2646.04     2646.93     90.90 o
   9   5  12       60.69      127.50     84.11 o
  11   5  12     8016.15     8554.18    454.18 o
  13   5  12     2322.85     2246.03    277.01 o
 -14   6  12     1320.84     1117.11    364.11 o
 -12   6  12      506.12      317.35    129.11 o
 -10   6  12      555.43      417.44    110.08 o
  -8   6  12     9360.24     9310.81    268.30 o
  -6   6  12      182.26      135.42     48.35 o
  -4   6  12       37.16       29.42     43.95 o
  -2   6  12     9312.17     9334.09    144.93 o
   0   6  12      136.48      131.16     50.08 o
   2   6  12     1796.63     1717.79     65.58 o
   4   6  12       36.50       34.72     35.29 o
   6   6  12     1196.76     1154.39     72.61 o
   8   6  12      545.61      302.53     87.15 o
  10   6  12      305.76      194.82    113.64 o
  12   6  12       18.68       77.70    127.60 o
 -13   7  12     5130.60     4934.58    767.14 o
 -11   7  12    13847.35    14018.43    498.01 o
  -9   7  12     1178.42      878.16    109.49 o
  -7   7  12    26793.07    28876.87    521.27 o
  -5   7  12    15798.05    16835.17    359.41 o
  -3   7  12      190.05      279.74     50.45 o
  -1   7  12    30768.61    31237.05    422.54 o
   1   7  12    21189.23    22208.48    307.52 o
   3   7  12     3974.79     4069.32    124.26 o
   5   7  12    16933.90    17092.92    313.40 o
   7   7  12     7930.71     8425.12    241.56 o
   9   7  12     2101.42     1909.31    152.27 o
  11   7  12     3665.68     3164.44    230.43 o
 -14   8  12     2725.22     2168.97    448.71 o
 -12   8  12     1662.75     1280.95    252.81 o
 -10   8  12     9460.23     9653.12    323.59 o
  -8   8  12    15321.14    16373.41    369.56 o
  -6   8  12     9954.58    10059.19    227.57 o
  -4   8  12    43211.84    45009.86    761.59 o
  -2   8  12     8839.72     9132.54    178.57 o
   0   8  12    15664.91    15701.63    259.01 o
   2   8  12    22890.33    24075.00    416.03 o
   4   8  12     5429.60     5244.70    123.67 o
   6   8  12     6114.93     6011.96    161.01 o
   8   8  12    26261.56    27628.88    705.63 o
  10   8  12      285.81      267.97    128.87 o
 -13   9  12     1721.05     1750.78    351.43 o
 -11   9  12     4384.95     4001.91    288.34 o
  -9   9  12      145.32      -54.99    122.42 o
  -7   9  12     8993.70     9426.61    274.05 o
  -5   9  12     5005.86     5072.72    155.63 o
  -3   9  12     1768.38     1611.21    122.35 o
  -1   9  12    12442.21    13436.28    262.42 o
   1   9  12    10843.96    11824.31    248.18 o
   3   9  12      115.35      105.82     57.47 o
   5   9  12     2373.45     2339.53     98.46 o
   7   9  12     7088.04     7406.11    318.26 o
   9   9  12     2961.73     2609.32    195.74 o
  11   9  12     4838.60     4257.51    284.20 o
 -12  10  12     1304.86     1250.35    274.39 o
 -10  10  12      116.52       74.99    177.01 o
  -8  10  12      331.35      247.14    113.02 o
  -6  10  12        5.90       38.25     91.82 o
  -4  10  12     1224.68     1092.30     88.19 o
  -2  10  12        5.97      -62.65     71.43 o
   0  10  12     1803.44     1742.67    118.44 o
   2  10  12       51.94       42.70     69.31 o
   4  10  12      155.44      125.18     74.57 o
   6  10  12      100.78       81.92     75.57 o
   8  10  12      304.76      138.63    143.16 o
  10  10  12       30.92     -106.86    122.97 o
 -11  11  12     7991.23     8548.85    511.75 o
  -9  11  12        2.15      210.81    161.55 o
  -7  11  12    15202.67    16737.72    479.51 o
  -5  11  12    12485.85    13161.74    471.32 o
  -3  11  12     1027.38      865.71     92.30 o
  -1  11  12    15839.45    16594.81    406.65 o
   1  11  12    22066.69    22423.21    498.70 o
   3  11  12     2504.98     1988.69    173.36 o
   5  11  12    11761.39    12055.92    504.04 o
   7  11  12     4854.35     4521.90    518.90 o
   9  11  12      732.39      658.67    208.53 o
 -10  12  12     9479.76     9557.95    524.67 o
  -8  12  12     6076.80     6832.25    355.22 o
  -6  12  12     2563.32     1658.01    254.50 o
  -4  12  12    12476.23    13074.33    480.39 o
  -2  12  12    10371.87    10940.14    479.27 o
   0  12  12     1568.46     1487.82    149.86 o
   2  12  12    16359.52    16863.25    488.66 o
   4  12  12     3667.25     3708.25    224.78 o
   6  12  12     1603.19     1284.54    153.95 o
   8  12  12     5731.90     5342.13    403.74 o
  -9  13  12      212.47      108.46    189.53 o
  -7  13  12      747.40      692.33    149.65 o
  -5  13  12      746.24      655.41    215.51 o
  -3  13  12     2151.36     2100.69    255.60 o
  -1  13  12     6536.91     6615.16    289.18 o
   1  13  12      824.19      589.30    151.16 o
   3  13  12     1562.94     1644.68    251.43 o
   5  13  12     3165.94     3282.97    231.86 o
   7  13  12       41.34      356.35    258.26 o
  -8  14  12      237.57      -45.43    212.65 o
  -6  14  12      446.90      282.68    212.19 o
  -4  14  12      589.43      490.88    171.79 o
  -2  14  12       81.72      132.20    126.82 o
   0  14  12      396.42      410.65    190.07 o
   2  14  12     1178.37      908.21    195.15 o
   4  14  12       39.00      159.42    160.08 o
   6  14  12       90.40      155.45    235.67 o
  -7  15  12     6705.11     7250.96    445.44 o
  -5  15  12     4077.86     3935.91    319.51 o
  -3  15  12     1928.97     1978.48    290.19 o
  -1  15  12     9875.89    10373.84    470.43 o
   1  15  12     4103.58     4072.37    371.79 o
   3  15  12     1178.56      713.69    305.07 o
   5  15  12     8835.41     8469.74    592.82 o
  -4  16  12     4106.45     4370.92    392.49 o
  -2  16  12    12531.55    12947.84    689.71 o
   0  16  12      454.79      116.55    212.68 o
   2  16  12     9376.09     9480.51    659.67 o
 -15   1  13    10069.98    11345.36    568.04 o
 -13   1  13    17198.50    18526.91    649.17 o
 -11   1  13       44.65       77.26     71.80 o
  -9   1  13    18385.15    18912.38    518.46 o
  -7   1  13    15810.18    15790.42    313.59 o
  -5   1  13      366.04      275.33     49.18 o
  -3   1  13    33475.68    33080.15    448.13 o
  -1   1  13    60420.32    61895.95    717.88 o
   1   1  13     1225.26     1293.02     47.32 o
   3   1  13    23373.42    22962.61    292.85 o
   5   1  13    45621.25    48212.37    573.40 o
   7   1  13        9.42       -6.42     34.32 o
   9   1  13    14006.17    15130.84    248.74 o
  11   1  13    10418.01    11361.97    271.28 o
  13   1  13      555.73      424.17    162.86 o
 -14   2  13        9.34      114.83    128.97 o
 -12   2  13     4646.99     4925.52    200.45 o
 -10   2  13    17104.45    17071.53    351.67 o
  -8   2  13     2720.15     2807.62     91.90 o
  -6   2  13    20824.73    21350.41    298.24 o
  -4   2  13    37734.82    38993.34    495.78 o
  -2   2  13      551.12      537.16     52.39 o
   0   2  13    13879.25    12885.64    193.22 o
   2   2  13    47618.08    49394.71    595.56 o
   4   2  13     5089.55     4856.49     87.49 o
   6   2  13    23117.30    23746.67    301.43 o
   8   2  13    18306.77    18877.10    282.25 o
  10   2  13       12.07       91.89     64.38 o
  12   2  13     6401.80     6225.67    286.40 o
 -15   3  13     1349.86     1036.66    213.72 o
 -13   3  13     3116.50     2875.16    184.32 o
 -11   3  13     3157.65     3205.70    142.11 o
  -9   3  13     6455.77     6263.56    204.03 o
  -7   3  13     7290.92     7087.65    165.52 o
  -5   3  13     2018.09     1810.81     70.21 o
  -3   3  13    27746.92    27859.67    516.71 o
  -1   3  13     9999.71    10253.98    155.17 o
   1   3  13     1806.16     1812.50     88.21 o
   3   3  13     7429.91     7280.43    119.06 o
   5   3  13     9446.38     9630.61    235.90 o
   7   3  13       26.78       52.31     28.28 o
   9   3  13     5512.33     5432.59    138.00 o
  11   3  13     5575.66     5266.99    329.20 o
  13   3  13        6.63      -37.35    211.11 o
 -14   4  13        7.51      160.85    170.58 o
 -12   4  13       23.99      164.49    126.68 o
 -10   4  13     1167.33     1009.23    111.47 o
  -8   4  13       86.01       17.80     47.09 o
  -6   4  13      110.39       31.13     38.27 o
  -4   4  13     2841.00     2533.30    106.19 o
  -2   4  13     1066.61      856.42     56.95 o
   0   4  13      513.93      434.25     36.24 o
   2   4  13      549.82      683.60     39.28 o
   4   4  13      158.99      125.26     32.78 o
   6   4  13       38.18       56.29     40.39 o
   8   4  13      178.15      187.99     43.70 o
  10   4  13      266.02      159.08    121.92 o
  12   4  13     1370.33      864.72    160.51 o
 -15   5  13     5779.77     5967.07    376.82 o
 -13   5  13    11927.26    12133.46    471.44 o
 -11   5  13      297.74      165.67    115.78 o
  -9   5  13    18309.81    19988.54    377.22 o
  -7   5  13    11549.82    11879.37    342.60 o
  -5   5  13        0.59       19.69     40.37 o
  -3   5  13    19471.33    19798.02    244.49 o
  -1   5  13    33592.85    35718.74    487.27 o
   1   5  13       50.37       24.72     24.29 o
   3   5  13    37622.36    39130.48    485.94 o
   5   5  13     9656.74    10115.66    170.68 o
   7   5  13      337.34      275.53     39.03 o
   9   5  13     5416.61     5989.87    234.90 o
  11   5  13     7378.84     7266.21    310.75 o
 -14   6  13       78.31       -1.84    139.55 o
 -12   6  13    18470.03    19442.26    669.38 o
 -10   6  13    23377.09    24449.22    600.85 o
  -8   6  13      201.71      153.49     59.54 o
  -6   6  13    33848.24    35081.81    532.17 o
  -4   6  13    47461.20    48688.37    763.72 o
  -2   6  13      115.34       65.74     35.76 o
   0   6  13    46848.58    47000.20    607.41 o
   2   6  13    46964.95    47778.67    671.95 o
   4   6  13      539.95      422.85     45.57 o
   6   6  13    28634.63    24322.28   1834.84 o
   8   6  13    14637.83    15783.80    800.72 o
  10   6  13        8.33     -115.81    115.81 o
  12   6  13     8199.60     7921.90    375.84 o
 -13   7  13     2388.16     1977.77    263.96 o
 -11   7  13        2.45      -10.94    232.48 o
  -9   7  13     1438.91     1622.81    292.74 o
  -7   7  13      744.25      523.68     79.24 o
  -5   7  13       24.59       25.76     55.85 o
  -3   7  13     5631.55     5708.42    132.90 o
  -1   7  13     1797.61     1771.32     74.98 o
   1   7  13       19.67      -49.67     58.35 o
   3   7  13      651.99      529.29     67.74 o
   5   7  13     1829.49     1741.83     80.33 o
   7   7  13      859.08      717.49    109.74 o
   9   7  13      963.75      939.86    126.61 o
  11   7  13      778.40      506.02    156.81 o
 -14   8  13       17.93     -139.27    566.52 o
 -12   8  13       24.15     -152.12    265.64 o
 -10   8  13        1.66       -3.70    103.90 o
  -8   8  13     1222.74      981.50     99.52 o
  -6   8  13      519.61      444.77     87.35 o
  -4   8  13     2671.98     2757.06    126.73 o
  -2   8  13      373.29      277.49     55.15 o
   0   8  13      722.07      754.71     73.90 o
   2   8  13     1513.74     1314.89     80.49 o
   4   8  13     1631.86     1370.17     80.26 o
   6   8  13        1.61      -84.18     84.18 o
   8   8  13     2856.79     2469.30    185.66 o
  10   8  13       22.96      -45.42    129.01 o
 -13   9  13     2980.25     2672.73    271.33 o
 -11   9  13      291.95      183.08    150.37 o
  -9   9  13      648.76      652.88    152.66 o
  -7   9  13     9147.67     9466.27    368.62 o
  -5   9  13      577.27      498.03     90.35 o
  -3   9  13     1999.76     2016.65    106.38 o
  -1   9  13    20721.13    21038.87    421.60 o
   1   9  13     3763.23     3388.47    129.94 o
   3   9  13     8898.45     8710.51    313.83 o
   5   9  13    14395.30    13613.16    359.55 o
   7   9  13      325.80      198.51     63.14 o
   9   9  13     9227.70     9334.92    339.65 o
 -12  10  13    10004.00    11081.61    540.21 o
 -10  10  13     8300.91     9308.14    472.04 o
  -8  10  13      550.35      406.82    120.34 o
  -6  10  13    18377.08    19263.64    458.75 o
  -4  10  13    13896.11    14353.65    326.75 o
  -2  10  13     4266.75     4262.70    149.91 o
   0  10  13    19814.16    20918.31    480.64 o
   2  10  13    28684.57    30935.33    690.10 o
   4  10  13        0.01       21.92     81.39 o
   6  10  13    14984.44    15070.90    648.40 o
   8  10  13    19408.40    19163.49   1053.80 o
  10  10  13      406.48      621.02    200.86 o
 -11  11  13       55.78      223.48    245.96 o
  -9  11  13     1126.31     1017.85    167.91 o
  -7  11  13     2271.20     2256.66    198.99 o
  -5  11  13        1.51      -13.11     95.74 o
  -3  11  13      736.52      782.02    103.79 o
  -1  11  13    12247.06    12686.21    384.98 o
   1  11  13     1181.97      893.49    117.27 o
   3  11  13     3691.31     3863.05    252.37 o
   5  11  13     3082.05     2767.48    200.82 o
   7  11  13       21.82      297.36    172.73 o
   9  11  13     4445.10     4059.75    363.65 o
 -10  12  13      755.20      698.59    336.74 o
  -8  12  13      270.07      304.09    180.31 o
  -6  12  13     3644.12     3259.16    367.42 o
  -4  12  13     3397.46     3549.03    274.09 o
  -2  12  13      378.54      311.55    136.83 o
   0  12  13     2935.70     3086.89    185.30 o
   2  12  13     1082.66     1104.14    163.49 o
   4  12  13      235.77      153.94    165.59 o
   6  12  13     2086.59     2023.94    172.13 o
   8  12  13      880.94      482.72    233.08 o
  -9  13  13     5347.39     5033.69    336.16 o
  -7  13  13     6659.72     7065.53    631.61 o
  -5  13  13        3.82       70.47    169.00 o
  -3  13  13     5585.98     5333.83    347.95 o
  -1  13  13     9145.23     9530.53    353.17 o
   1  13  13      223.08       52.41    131.84 o
   3  13  13     5437.41     4931.21    285.32 o
   5  13  13     4720.60     4223.23    314.42 o
   7  13  13        5.51      -77.11    240.11 o
  -8  14  13      344.58      214.92    232.14 o
  -6  14  13     4085.95     3732.91    288.74 o
  -4  14  13     6128.24     5374.28    296.38 o
  -2  14  13      364.20      213.22    124.77 o
   0  14  13     2096.44     2133.93    224.49 o
   2  14  13     2271.53     1954.13    315.55 o
   4  14  13      119.04      148.50    135.90 o
   6  14  13     2129.88     1980.39    441.42 o
  -5  15  13       15.67       36.91    177.60 o
  -3  15  13     5664.02     5125.06    506.05 o
  -1  15  13     1134.14      692.91    250.67 o
   1  15  13        1.37      268.77    231.31 o
   3  15  13      920.67      370.78    227.90 o
  -2  16  13      101.55      176.11    255.54 o
   0  16  13     1447.80      955.29    242.09 o
 -14   0  14     4219.30     4914.12    522.07 o
 -12   0  14    14271.48    14674.94    571.51 o
 -10   0  14     2092.29     1942.44    149.19 o
  -8   0  14    22015.74    23191.08    532.02 o
  -6   0  14    18072.70    18311.60    342.86 o
  -4   0  14     4487.95     4617.77    128.83 o
  -2   0  14    44204.23    44240.11    842.73 o
   0   0  14    59797.34    61135.30    945.58 o
   2   0  14     2643.08     2497.86    108.09 o
   4   0  14    28067.39    29686.63    552.40 o
   6   0  14    21530.42    22296.43    391.05 o
   8   0  14      198.47       87.94     59.66 o
  10   0  14     9332.52    10509.12    440.31 o
  12   0  14    13114.29    13167.84    548.69 o
 -15   1  14     6531.33     5968.10    663.93 o
 -13   1  14     4904.20     4283.70    210.46 o
 -11   1  14     1055.37      768.80    102.38 o
  -9   1  14    12999.67    13319.17    285.83 o
  -7   1  14     4483.86     4586.69    127.09 o
  -5   1  14     4899.13     4735.05    115.15 o
  -3   1  14    25039.01    26304.11    374.86 o
  -1   1  14    10633.29    10552.77    180.36 o
   1   1  14     2801.38     2944.19     74.71 o
   3   1  14    33419.91    35157.10    429.83 o
   5   1  14     7607.30     7652.51    139.16 o
   7   1  14     7137.83     6874.24    125.16 o
   9   1  14    11074.28    11804.63    285.57 o
  11   1  14     2018.32     2081.14    130.77 o
  13   1  14     1202.79      992.51    253.25 o
 -14   2  14      934.18      703.79    170.20 o
 -12   2  14       95.34       59.42     96.45 o
 -10   2  14     2134.31     1938.46    105.17 o
  -8   2  14      253.77      254.23     93.99 o
  -6   2  14        1.87      -10.82     40.71 o
  -4   2  14      636.52      538.13     51.68 o
  -2   2  14    10402.22    10026.39    172.81 o
   0   2  14       10.41      -34.68     36.82 o
   2   2  14     4906.42     4824.61     94.06 o
   4   2  14       68.10      -36.92     36.92 o
   6   2  14        7.51      -34.74     34.74 o
   8   2  14     1788.60     1630.37     93.98 o
  10   2  14       61.56       73.00     66.94 o
  12   2  14       33.77      219.32    179.85 o
 -15   3  14     6766.88     6884.26    452.64 o
 -13   3  14     4801.52     4664.56    218.23 o
 -11   3  14      296.56      132.05     95.58 o
  -9   3  14    14930.96    15967.72    348.52 o
  -7   3  14     7359.06     7434.63    188.87 o
  -5   3  14     5377.58     5722.51    116.18 o
  -3   3  14    39081.79    40440.86    530.24 o
  -1   3  14      909.84      872.96     56.93 o
   1   3  14     7361.80     7837.10    138.60 o
   3   3  14    17185.04    17577.77    233.98 o
   5   3  14     6862.54     7043.89    125.76 o
   7   3  14     2620.68     2716.23     87.57 o
   9   3  14     6446.86     7031.68    193.22 o
  11   3  14     2537.64     2555.41    210.48 o
 -14   4  14     1249.01     1075.82    206.53 o
 -12   4  14    16649.37    16805.17    461.19 o
 -10   4  14     9499.55     9260.60    205.73 o
  -8   4  14    22425.88    22837.74    404.69 o
  -6   4  14    25712.04    26629.60    396.33 o
  -4   4  14     4617.65     4955.91    116.75 o
  -2   4  14    21208.43    20913.17    320.16 o
   0   4  14    40794.57    42430.49    499.83 o
   2   4  14     8290.88     8611.04    126.16 o
   4   4  14    15999.76    16285.28    243.96 o
   6   4  14    18985.41    19892.92    311.61 o
   8   4  14     2111.95     1835.40    127.03 o
  10   4  14     3948.94     3721.95    188.90 o
  12   4  14    10599.42    10633.51    547.76 o
 -15   5  14     1986.64     1067.74    544.49 o
 -13   5  14      594.46      359.65    151.23 o
 -11   5  14     6388.46     5876.06    243.45 o
  -9   5  14     4431.50     4194.43    200.32 o
  -7   5  14       27.28       43.27     63.40 o
  -5   5  14     9473.82     9565.98    230.33 o
  -3   5  14    15410.10    15111.96    221.54 o
  -1   5  14       31.36       77.90     43.65 o
   1   5  14     7202.53     7274.98    124.16 o
   3   5  14     1639.34     1637.16     57.23 o
   5   5  14      490.11      491.06     57.76 o
   7   5  14     9730.59     9506.32    224.71 o
   9   5  14     2730.46     2883.49    154.07 o
  11   5  14     1113.51      870.12    197.15 o
 -14   6  14      405.51      261.16    140.83 o
 -12   6  14      158.81      118.35    192.70 o
 -10   6  14      559.74      503.05     87.22 o
  -8   6  14     1267.02     1379.30    104.80 o
  -6   6  14     2476.12     2477.79    152.17 o
  -4   6  14    10011.35     9814.44    191.73 o
  -2   6  14     1269.06     1385.32     80.38 o
   0   6  14      746.06      845.70     59.19 o
   2   6  14     1323.53     1165.23     83.21 o
   4   6  14     1088.01     1080.87     75.91 o
   6   6  14      822.58      609.54     59.86 o
   8   6  14        5.01      -81.52     90.35 o
  10   6  14     1033.44      858.66    136.15 o
  12   6  14      121.98     -302.93    347.78 o
 -13   7  14     2165.80     2345.51    393.35 o
 -11   7  14     6721.90     6642.63    366.19 o
  -9   7  14     6577.48     7025.26    264.82 o
  -7   7  14     5409.67     5077.37    164.67 o
  -5   7  14    27089.72    28157.83    495.24 o
  -3   7  14    13210.70    13358.06    265.70 o
  -1   7  14     1532.04     1569.12     73.23 o
   1   7  14    25304.77    26036.47    405.36 o
   3   7  14     5496.94     5817.69    137.78 o
   5   7  14     1903.18     1730.04     97.12 o
   7   7  14     3778.62     3934.23    160.10 o
   9   7  14    14131.89    15446.03    400.36 o
  11   7  14      112.01      233.70    175.12 o
 -12   8  14    11567.09    11782.14    681.37 o
 -10   8  14    11985.57    12211.60    401.94 o
  -8   8  14     2577.65     1949.58    163.93 o
  -6   8  14    45497.80    48842.22    920.78 o
  -4   8  14    11287.23    11781.41    246.54 o
  -2   8  14    10990.27    11212.63    276.58 o
   0   8  14    27581.18    28730.64    507.95 o
   2   8  14     9149.22     9237.91    214.93 o
   4   8  14     6181.30     5780.95    177.52 o
   6   8  14    16361.29    16667.26    421.32 o
   8   8  14     7027.57     7299.72    318.63 o
  10   8  14     3067.05     2614.63    223.41 o
 -13   9  14       43.48      130.42    321.08 o
 -11   9  14      259.99      308.15    158.43 o
  -9   9  14     4238.61     3833.83    252.30 o
  -7   9  14     1460.40     1214.03    117.70 o
  -5   9  14     5257.90     5051.88    190.31 o
  -3   9  14    11081.11    11802.01    261.93 o
  -1   9  14      330.60      341.56     70.33 o
   1   9  14     1647.01     1708.11    109.08 o
   3   9  14     1969.49     1931.52    112.65 o
   5   9  14      465.71      356.96    113.92 o
   7   9  14     1166.40     1254.64    144.82 o
   9   9  14     2523.24     2528.43    214.90 o
 -12  10  14      334.01      760.66    347.07 o
 -10  10  14      260.82      228.94    157.09 o
  -8  10  14      204.09      324.01    143.04 o
  -6  10  14      851.78      714.35    129.17 o
  -4  10  14      204.80      271.09     98.31 o
  -2  10  14       66.75       29.88     72.81 o
   0  10  14       38.64       93.06     71.78 o
   2  10  14     3209.80     3113.65    188.59 o
   4  10  14       55.76       60.49    142.98 o
   6  10  14      905.25      998.90    153.99 o
   8  10  14        0.94       26.85    147.52 o
 -11  11  14     3985.74     3837.52    505.03 o
  -9  11  14     8624.25     9092.80    457.80 o
  -7  11  14      166.00       20.65    114.38 o
  -5  11  14     4924.22     5092.36    216.06 o
  -3  11  14    17770.50    18845.96    586.57 o
  -1  11  14     1536.54     1374.75    138.94 o
   1  11  14    10824.94    11425.98    329.55 o
   3  11  14    12597.96    12383.46    495.27 o
   5  11  14        5.86     -107.89    107.89 o
   7  11  14     5242.65     5004.66    326.75 o
   9  11  14     6839.35     6302.57    881.26 o
 -10  12  14     2900.60     2888.31    295.51 o
  -8  12  14     3749.10     3298.48    351.39 o
  -6  12  14    15075.15    16168.85    535.59 o
  -4  12  14     3201.66     3296.17    211.12 o
  -2  12  14     4784.56     4666.07    238.66 o
   0  12  14    16730.30    17051.58    522.80 o
   2  12  14     1172.17     1146.31    288.18 o
   4  12  14     5221.25     5080.10    312.06 o
   6  12  14     8060.12     7765.77    397.72 o
   8  12  14     1510.37     1807.20    426.35 o
  -9  13  14     2634.08     2608.24    293.34 o
  -7  13  14     4276.72     3850.89    291.95 o
  -5  13  14     2090.77     1662.84    181.72 o
  -3  13  14     2338.75     2383.39    175.30 o
  -1  13  14     5665.16     6093.76    288.11 o
   1  13  14       22.87      -27.17    138.92 o
   3  13  14     2089.70     2037.42    232.44 o
   5  13  14     2010.22     1824.27    208.18 o
  -8  14  14      322.43      248.71    250.08 o
  -6  14  14     1508.67     1274.30    226.62 o
  -4  14  14      458.14      447.09    157.41 o
  -2  14  14       64.79       84.28    124.20 o
   0  14  14     2553.62     2456.23    361.52 o
   2  14  14     1679.51     1707.64    230.92 o
   4  14  14      678.62      615.39    189.03 o
  -5  15  14     2938.17     2485.92    329.81 o
  -3  15  14     6242.44     5592.95    353.58 o
  -1  15  14     3855.60     3951.89    293.20 o
   1  15  14     2136.32     1453.48    271.44 o
   3  15  14     6436.34     6798.69    508.78 o
 -15   1  15     1595.74     1309.08    221.06 o
 -13   1  15      356.38      262.59    123.04 o
 -11   1  15     1987.99     1727.56    124.48 o
  -9   1  15     2743.75     2623.40    104.29 o
  -7   1  15     1918.09     1838.61     71.12 o
  -5   1  15    18927.74    19845.93    279.60 o
  -3   1  15     8022.09     8450.66    144.19 o
  -1   1  15     2537.21     2532.75     78.39 o
   1   1  15     7243.37     7232.14    125.42 o
   3   1  15     3076.99     3084.93     87.12 o
   5   1  15      197.38      164.79     54.05 o
   7   1  15     6285.76     6377.96    148.85 o
   9   1  15     1179.31     1117.26    100.77 o
  11   1  15      323.40      135.80    103.63 o
 -14   2  15    11018.27    12013.03    519.48 o
 -12   2  15    16207.13    17818.73    453.90 o
 -10   2  15      235.86      242.63     91.98 o
  -8   2  15    35583.48    37604.59    637.70 o
  -6   2  15    31232.68    32532.68    459.01 o
  -4   2  15     1158.09      987.45     57.67 o
  -2   2  15   107766.13   107934.34   1389.80 o
   0   2  15    37262.82    38259.31    547.24 o
   2   2  15     8751.71     9078.65    147.21 o
   4   2  15    37163.79    38658.97    527.69 o
   6   2  15     9079.19     9664.93    220.66 o
   8   2  15     5561.68     5420.95    162.46 o
  10   2  15    16039.19    17152.63    558.60 o
  12   2  15     3428.57     3115.62    251.45 o
 -15   3  15     2913.12     2416.37    280.71 o
 -13   3  15      180.94      214.39    145.14 o
 -11   3  15     4950.92     4850.92    210.70 o
  -9   3  15    15283.71    15424.11    318.03 o
  -7   3  15     3167.74     2719.90     97.70 o
  -5   3  15    15159.79    15277.49    274.13 o
  -3   3  15    29139.88    30178.43    444.52 o
  -1   3  15     2894.59     2810.79     85.86 o
   1   3  15    18327.25    18756.46    266.99 o
   3   3  15    13540.50    13904.42    197.06 o
   5   3  15     7719.72     8168.30    138.78 o
   7   3  15     9902.59    10223.50    218.67 o
   9   3  15     3441.38     3445.50    178.87 o
  11   3  15      107.38       58.81    155.42 o
 -14   4  15      397.30      491.43    186.91 o
 -12   4  15      770.59      506.12    119.05 o
 -10   4  15      122.04       27.07     61.10 o
  -8   4  15     3631.36     3434.74    184.91 o
  -6   4  15      105.67       21.65     49.48 o
  -4   4  15     1242.52     1075.47     71.99 o
  -2   4  15        3.14       22.40     46.17 o
   0   4  15     6416.20     6378.48    125.19 o
   2   4  15     1153.10      970.28     58.58 o
   4   4  15     2997.16     2829.37     83.42 o
   6   4  15      171.55      115.35     45.27 o
   8   4  15        5.06       80.19     69.50 o
  10   4  15     1118.81      794.27    130.43 o
  12   4  15      294.33      240.74    266.31 o
 -13   5  15       39.49        7.89    216.92 o
 -11   5  15     2506.42     2780.57    234.88 o
  -9   5  15     5351.07     5101.30    170.46 o
  -7   5  15     1010.69      909.33     79.71 o
  -5   5  15     4618.39     4665.51    151.22 o
  -3   5  15     7295.88     7322.86    158.25 o
  -1   5  15      138.48       93.42     33.57 o
   1   5  15    12362.29    12525.70    201.35 o
   3   5  15    11865.39    12136.34    182.62 o
   5   5  15     2562.29     2475.00     94.75 o
   7   5  15     7216.70     7268.64    216.96 o
   9   5  15     2020.85     1783.30    132.69 o
  11   5  15      524.56      393.38    161.94 o
 -14   6  15     5300.04     4815.02    356.46 o
 -12   6  15     4973.62     4735.30    437.99 o
 -10   6  15      841.37      695.74    274.73 o
  -8   6  15     7437.75     7244.31    321.61 o
  -6   6  15     6997.07     7062.15    202.68 o
  -4   6  15       40.99       74.52     50.03 o
  -2   6  15    15656.02    15249.08    266.60 o
   0   6  15    21460.92    22463.22    438.31 o
   2   6  15     1068.05     1038.70     82.45 o
   4   6  15    12378.18    12075.10    269.32 o
   6   6  15    13648.80    13532.81    321.59 o
   8   6  15     3099.57     3082.58    196.53 o
  10   6  15     6064.83     5674.88    266.06 o
 -13   7  15      379.96      351.57    181.62 o
 -11   7  15     7344.70     7573.54    388.18 o
  -9   7  15     4337.26     4021.27    227.92 o
  -7   7  15     2720.88     2588.42    143.23 o
  -5   7  15    16589.88    17071.49    347.01 o
  -3   7  15     7419.35     7879.43    165.57 o
  -1   7  15     1185.67     1041.41     62.40 o
   1   7  15     7459.54     7631.51    176.00 o
   3   7  15     5711.45     5820.35    202.61 o
   5   7  15     2697.87     2684.43    114.00 o
   7   7  15    10285.91    11035.94    459.84 o
   9   7  15     2709.43     2454.68    189.51 o
  11   7  15        5.02       75.95    273.10 o
 -12   8  15      117.33      235.15    186.17 o
 -10   8  15        5.30      -42.35    121.02 o
  -8   8  15       53.98      156.86    108.94 o
  -6   8  15     2042.44     2061.64    220.64 o
  -4   8  15      257.54      102.76     69.02 o
  -2   8  15      645.81      613.64     64.14 o
   0   8  15     3192.52     3062.94    124.29 o
   2   8  15     1452.17     1494.18    132.43 o
   4   8  15      218.35      185.51     65.37 o
   6   8  15       76.34      -32.63     70.77 o
   8   8  15      571.96      207.95    140.55 o
  10   8  15      533.28      421.14    190.20 o
 -11   9  15     8479.23     9222.65    455.37 o
  -9   9  15    12709.50    13483.42    567.61 o
  -7   9  15       25.95      -10.97     92.27 o
  -5   9  15    37296.27    39820.12    845.70 o
  -3   9  15    16053.23    16422.31    378.51 o
  -1   9  15      663.85      674.52     81.89 o
   1   9  15    30936.72    31420.26    731.78 o
   3   9  15    17304.38    16991.37    446.83 o
   5   9  15     5048.58     5186.98    318.13 o
   7   9  15    21938.64    23737.86    642.71 o
   9   9  15     3829.87     3417.37    263.51 o
 -12  10  15     5091.57     4420.79    413.84 o
 -10  10  15       24.52       95.53    168.28 o
  -8  10  15     9470.48     9411.76    379.80 o
  -6  10  15    13310.78    13780.04    425.48 o
  -4  10  15     1078.44     1152.55    141.82 o
  -2  10  15    13268.18    13937.20    367.90 o
   0  10  15    12973.78    12867.99    397.74 o
   2  10  15     3019.57     2763.07    188.16 o
   4  10  15    15492.41    15166.27    461.40 o
   6  10  15     3632.79     3484.52    189.02 o
   8  10  15      219.15       67.13    139.21 o
 -11  11  15     2121.13     1745.24    277.13 o
  -9  11  15     1209.60      845.83    173.47 o
  -7  11  15      175.80      199.59    123.47 o
  -5  11  15     5287.53     5257.91    269.83 o
  -3  11  15     2434.26     2133.75    188.64 o
  -1  11  15      210.42      152.00     90.77 o
   1  11  15     7499.17     7149.86    304.59 o
   3  11  15     1060.92     1066.40    175.44 o
   5  11  15     2605.00     1986.85    206.92 o
   7  11  15     2866.42     2969.74    441.26 o
 -10  12  15        9.36       21.39    209.63 o
  -8  12  15        2.92     -109.75    165.98 o
  -6  12  15        4.77       56.14    158.10 o
  -4  12  15      320.20      251.00    139.81 o
  -2  12  15      163.59       34.50    137.92 o
   0  12  15      274.27      251.99    106.73 o
   2  12  15        2.68      -55.61    169.24 o
   4  12  15      212.53      285.90    189.66 o
   6  12  15      119.35      586.37    366.00 o
  -9  13  15     3414.48     3558.86    579.11 o
  -7  13  15       46.22       50.17    198.08 o
  -5  13  15    11327.09    12036.67    596.93 o
  -3  13  15     8674.44     8294.11    437.68 o
  -1  13  15      953.95      745.42    167.41 o
   1  13  15    12788.38    13171.43    660.99 o
   3  13  15     3507.08     2678.12    311.23 o
   5  13  15      576.27      368.43    167.58 o
  -6  14  15     6013.74     5731.66    638.38 o
  -4  14  15      800.36      334.14    167.84 o
  -2  14  15    10559.60    10785.33    497.87 o
   0  14  15     8312.63     8811.40    541.19 o
   2  14  15      853.49      602.43    374.51 o
   4  14  15    11303.28    11287.78    661.78 o
  -3  15  15     2843.54     2254.31    269.57 o
  -1  15  15        9.39      -99.03    193.62 o
   1  15  15      208.40     -272.03    272.03 o
 -14   0  16    17405.54    19040.30   1100.92 o
 -12   0  16     3246.91     3255.42    261.41 o
 -10   0  16     9699.58     9423.46    383.67 o
  -8   0  16    27369.40    29464.30    716.52 o
  -6   0  16    10803.84    11221.24    261.51 o
  -4   0  16    40189.91    41878.69    764.34 o
  -2   0  16    63604.29    65926.31   1227.12 o
   0   0  16    12111.20    11894.36    310.03 o
   2   0  16     7177.30     7281.83    174.48 o
   4   0  16    49268.04    52526.03   1291.76 o
   6   0  16     3734.19     4588.40    211.37 o
   8   0  16    30553.59    32013.76   1063.41 o
  10   0  16    11424.21    11447.58    500.14 o
  12   0  16       75.40     -466.59    500.43 o
 -15   1  16      361.27       71.50    216.28 o
 -13   1  16     2828.29     2721.57    291.05 o
 -11   1  16    10234.80    10036.40    310.55 o
  -9   1  16      106.44       84.09     56.37 o
  -7   1  16    21160.57    21642.70    355.57 o
  -5   1  16     9478.88     9440.98    170.43 o
  -3   1  16     1040.79     1062.22     53.88 o
  -1   1  16     8361.95     8544.51    150.31 o
   1   1  16    19410.26    19985.37    274.99 o
   3   1  16     1018.41      928.23     70.12 o
   5   1  16    21583.66    22938.13    377.29 o
   7   1  16    10004.73    10175.24    277.61 o
   9   1  16        2.83        9.93     78.15 o
  11   1  16     5275.45     5351.92    319.63 o
 -14   2  16      348.24       98.25    158.38 o
 -12   2  16       31.53       67.04    124.65 o
 -10   2  16      101.79       25.86     84.25 o
  -8   2  16       40.35      107.80     66.70 o
  -6   2  16      994.88      920.28     60.91 o
  -4   2  16       87.95       11.55     33.96 o
  -2   2  16        1.34       60.53     63.27 o
   0   2  16     1829.56     1740.24     69.79 o
   2   2  16     4571.07     4109.18     94.53 o
   4   2  16      466.84      366.90     62.69 o
   6   2  16     6896.22     6775.54    153.43 o
   8   2  16        7.75       -5.47     61.78 o
  10   2  16       64.12      155.14    117.61 o
  12   2  16     1039.80      693.87    174.66 o
 -13   3  16     6541.60     6940.33    328.22 o
 -11   3  16     5062.21     5046.63    276.41 o
  -9   3  16      790.15      648.29     80.03 o
  -7   3  16    27194.06    28272.84    479.41 o
  -5   3  16     2896.83     2860.37     97.38 o
  -3   3  16       34.67      -11.60     45.44 o
  -1   3  16    16112.25    16140.68    256.65 o
   1   3  16     9644.46     9944.08    186.09 o
   3   3  16      307.07      208.97     44.66 o
   5   3  16     9915.56    10350.50    262.90 o
   7   3  16     6212.19     6443.19    158.61 o
   9   3  16      146.56      -20.13    108.66 o
  11   3  16     2413.34     2585.93    337.12 o
 -14   4  16     6425.74     5926.33    533.84 o
 -12   4  16      696.49      474.57    119.04 o
 -10   4  16    11567.30    11755.00    352.16 o
  -8   4  16    16542.79    16638.48    341.03 o
  -6   4  16      286.67      356.39     65.10 o
  -4   4  16    17045.53    17039.26    274.55 o
  -2   4  16    46192.42    47436.98    637.21 o
   0   4  16     1584.04     1454.91     77.40 o
   2   4  16    10912.98    11203.43    222.02 o
   4   4  16    23484.49    24244.45    381.12 o
   6   4  16     1004.12      977.06     75.43 o
   8   4  16    11029.78    10961.85    287.60 o
  10   4  16    11001.65    11078.29    454.06 o
 -13   5  16      144.97      -79.92    210.21 o
 -11   5  16     6580.16     6753.62    537.19 o
  -9   5  16     1484.82     1555.97    110.34 o
  -7   5  16     2370.56     2042.85    110.26 o
  -5   5  16     9142.13     9312.33    231.18 o
  -3   5  16     7651.94     7557.11    143.37 o
  -1   5  16     4205.66     4440.60    104.67 o
   1   5  16     4854.54     5496.16    129.52 o
   3   5  16     1873.35     1792.42    135.10 o
   5   5  16     2299.05     2222.79     90.68 o
   7   5  16     9413.16    10085.35    268.61 o
   9   5  16     1423.45     1336.30    183.19 o
  11   5  16      470.68      367.11    184.58 o
 -14   6  16      956.54      239.67    352.18 o
 -12   6  16       25.85      -28.31    177.35 o
 -10   6  16       82.60     -187.59    187.59 o
  -8   6  16      489.05      488.77     76.70 o
  -6   6  16     2160.45     2057.29    169.36 o
  -4   6  16     1061.25      987.04     81.83 o
  -2   6  16     2236.07     2227.93     93.99 o
   0   6  16     3906.37     3797.95    150.70 o
   2   6  16      207.69      189.77     56.68 o
   4   6  16       70.46       46.63     43.44 o
   6   6  16      396.14      447.16     80.78 o
   8   6  16      614.33      360.99     81.75 o
  10   6  16     2306.10     1994.50    254.76 o
 -13   7  16     4593.92     4438.67    619.83 o
 -11   7  16     7330.18     6937.35    370.13 o
  -9   7  16      400.29      338.54    109.58 o
  -7   7  16     4011.95     4108.73    178.66 o
  -5   7  16    28456.62    29936.14    587.67 o
  -3   7  16      429.99      429.34     58.92 o
  -1   7  16     7375.50     7538.02    188.86 o
   1   7  16    20009.27    20627.94    536.11 o
   3   7  16       49.20       52.97     50.05 o
   5   7  16     7644.68     7609.17    215.24 o
   7   7  16     7467.69     7153.22    262.62 o
   9   7  16     1184.10      951.76    191.64 o
 -12   8  16      507.01      328.97    231.81 o
 -10   8  16    10935.38    11136.65    416.90 o
  -8   8  16     7698.63     7805.30    273.02 o
  -6   8  16       14.89      -35.58     79.45 o
  -4   8  16    25578.60    27107.84    510.37 o
  -2   8  16     9687.83    10486.00    278.18 o
   0   8  16        3.89       10.18     62.16 o
   2   8  16    18036.64    19042.59    437.90 o
   4   8  16    11784.75    11819.34    312.09 o
   6   8  16        0.04      -84.05     84.05 o
   8   8  16     9173.62     8748.47    376.44 o
  10   8  16     6060.20     5239.33    371.30 o
 -11   9  16     1180.52      715.93    216.85 o
  -9   9  16      551.83      351.53    148.89 o
  -7   9  16     3268.84     3002.11    194.13 o
  -5   9  16     3764.41     3988.54    168.61 o
  -3   9  16     1441.71     1268.93    111.10 o
  -1   9  16     2869.46     3051.42    129.33 o
   1   9  16     4197.66     4222.72    245.90 o
   3   9  16       33.98       82.31     88.23 o
   5   9  16     3228.62     2989.76    186.08 o
   7   9  16     3854.99     3810.86    244.36 o
   9   9  16      605.86      281.30    175.81 o
 -10  10  16     1869.93     2054.44    433.95 o
  -8  10  16     1114.75      699.09    195.69 o
  -6  10  16     1354.71     1271.39    144.14 o
  -4  10  16     2026.21     1816.00    229.52 o
  -2  10  16      406.26      293.48     97.45 o
   0  10  16      348.76      183.56    108.44 o
   2  10  16      702.39      488.97    157.93 o
   4  10  16      375.66      411.85    116.50 o
   6  10  16      148.15      133.94    120.28 o
   8  10  16     1240.27     1114.74    205.68 o
  -9  11  16     2106.40     1943.36    332.19 o
  -7  11  16     8091.65     8368.69    365.02 o
  -5  11  16     8633.63     9173.41    560.67 o
  -3  11  16     2355.23     2474.11    161.90 o
  -1  11  16     3446.45     3681.82    239.94 o
   1  11  16    11364.22    11275.24    423.96 o
   3  11  16     2890.19     2781.72    250.99 o
   5  11  16     5339.08     5304.88    298.29 o
   7  11  16    11254.77    10815.84    729.88 o
  -8  12  16     5989.16     6055.43    374.26 o
  -6  12  16       23.48       60.08    154.84 o
  -4  12  16     9055.65     9322.17    373.09 o
  -2  12  16     5714.28     6219.70    380.20 o
   0  12  16      195.06      102.73    146.87 o
   2  12  16    11829.31    12971.40    608.77 o
   4  12  16     4025.26     4083.28    331.81 o
   6  12  16      287.74      130.62    226.45 o
  -7  13  16     2068.50     2029.66    324.09 o
  -5  13  16     2278.49     1918.99    268.58 o
  -3  13  16      198.67       91.78    141.38 o
  -1  13  16     2360.10     2721.97    335.52 o
   1  13  16     1395.65     1349.09    316.87 o
   3  13  16      969.56      761.71    230.59 o
   5  13  16     3204.68     2722.42    296.89 o
  -6  14  16       75.83     -166.42    238.22 o
  -4  14  16      470.91      487.16    182.37 o
  -2  14  16      128.70      -49.62    153.72 o
   0  14  16       21.07      267.45    200.65 o
   2  14  16     1041.34     1172.73    323.17 o
  -1  15  16     4588.93     3096.99    639.70 o
 -13   1  17    10394.26    11539.50    573.28 o
 -11   1  17     2776.86     2405.98    161.54 o
  -9   1  17     8325.89     8090.85    224.20 o
  -7   1  17    22125.19    22867.14    414.78 o
  -5   1  17    12834.95    13060.33    232.66 o
  -3   1  17    12744.30    13410.73    232.30 o
  -1   1  17    37461.45    38832.25    508.91 o
   1   1  17      692.02      700.21     56.08 o
   3   1  17     8195.01     8481.95    172.41 o
   5   1  17    23027.73    24806.61    422.14 o
   7   1  17     3215.36     3335.64    135.02 o
   9   1  17     3130.01     3083.40    175.50 o
  11   1  17     5293.82     5283.48    368.25 o
 -14   2  17     1482.08     1112.45    228.64 o
 -12   2  17     1702.47     1443.59    154.86 o
 -10   2  17    13604.59    13523.39    380.70 o
  -8   2  17     3376.79     3273.93    116.61 o
  -6   2  17    17219.63    17616.71    315.79 o
  -4   2  17    32711.57    33169.07    502.81 o
  -2   2  17    10157.94    10398.29    181.53 o
   0   2  17    14009.12    14889.86    293.07 o
   2   2  17    16570.09    17278.25    269.22 o
   4   2  17     1323.14     1437.48     83.28 o
   6   2  17    14067.15    14054.60    300.97 o
   8   2  17     6062.31     6141.86    285.79 o
  10   2  17     1634.93     1586.25    153.36 o
 -13   3  17     5892.78     5390.22    302.66 o
 -11   3  17     2040.06     1644.40    139.24 o
  -9   3  17     7454.54     6638.73    253.78 o
  -7   3  17     7773.69     7739.61    181.62 o
  -5   3  17      432.56      397.27     66.40 o
  -3   3  17     2252.59     2002.60     87.51 o
  -1   3  17    10645.80    10978.99    249.25 o
   1   3  17      261.45      189.35     59.01 o
   3   3  17     6213.82     6528.27    141.65 o
   5   3  17      953.56      921.14     90.65 o
   7   3  17     2143.16     2247.65    132.63 o
   9   3  17       68.85      -24.96    103.06 o
  11   3  17     1742.72     1848.76    265.39 o
 -14   4  17      139.50        8.43    142.53 o
 -12   4  17      484.55      165.06    124.14 o
 -10   4  17      968.81     1005.79    142.94 o
  -8   4  17       82.22       73.18     53.67 o
  -6   4  17        5.83       65.24     60.75 o
  -4   4  17      951.95      610.95     89.35 o
  -2   4  17        2.07       -5.07     49.05 o
   0   4  17     3006.13     2623.12     99.06 o
   2   4  17      190.26      110.16     51.89 o
   4   4  17      133.53      102.80     55.00 o
   6   4  17       15.37      -57.69     57.69 o
   8   4  17        0.41      -94.92     94.92 o
  10   4  17       51.77      -13.14    169.95 o
 -13   5  17     6940.95     6766.37    358.09 o
 -11   5  17     4988.84     4658.98    322.69 o
  -9   5  17     3518.37     3357.55    171.76 o
  -7   5  17    26392.36    27499.82    625.40 o
  -5   5  17     6556.77     6344.08    160.57 o
  -3   5  17     8543.38     8625.36    222.27 o
  -1   5  17    25859.60    26611.88    389.95 o
   1   5  17     5100.51     5285.79    142.42 o
   3   5  17    16719.04    17226.80    303.60 o
   5   5  17    14300.59    14629.44    314.03 o
   7   5  17     5560.45     5855.46    200.92 o
   9   5  17     4328.77     4476.39    357.52 o
 -12   6  17      917.02      602.14    280.60 o
 -10   6  17    18805.43    20255.64    668.89 o
  -8   6  17    14244.54    14053.79    369.92 o
  -6   6  17    12906.77    13242.93    320.34 o
  -4   6  17    45726.32    47593.71    789.54 o
  -2   6  17     6901.34     7215.97    192.73 o
   0   6  17     6907.19     6715.06    156.73 o
   2   6  17    25560.35    26756.72    513.54 o
   4   6  17    11985.21    12214.44    250.42 o
   6   6  17     6467.44     6037.45    204.76 o
   8   6  17    19629.93    20780.45    678.56 o
  10   6  17     1846.67     1139.96    246.18 o
 -13   7  17      380.29      -84.27    304.14 o
 -11   7  17     1050.76      547.84    193.30 o
  -9   7  17      297.55      263.66     96.85 o
  -7   7  17     2052.99     1833.62    131.54 o
  -5   7  17     1268.44     1053.90    117.66 o
  -3   7  17       72.06       32.60     75.58 o
  -1   7  17     2675.19     2801.31    122.95 o
   1   7  17      223.32      117.41     80.66 o
   3   7  17      499.50      601.24     73.72 o
   5   7  17     3228.65     3273.74    180.54 o
   7   7  17     1054.31      741.45    102.48 o
   9   7  17      254.27      196.85    183.59 o
 -12   8  17      642.89      585.25    212.94 o
 -10   8  17      794.98      406.29    187.58 o
  -8   8  17       57.31     -120.20    120.20 o
  -6   8  17     1052.26      989.45    128.03 o
  -4   8  17     5095.75     5278.65    352.49 o
  -2   8  17      758.91      619.79     80.54 o
   0   8  17      307.19      162.79     68.18 o
   2   8  17      627.58      720.96     78.61 o
   4   8  17      493.18      441.93    110.50 o
   6   8  17      153.12      201.28    101.00 o
   8   8  17      405.49      493.53    161.55 o
 -11   9  17     1063.65      862.51    234.76 o
  -9   9  17     1544.42     1138.91    251.99 o
  -7   9  17     8437.98     8467.88    360.47 o
  -5   9  17     2808.83     2637.59    176.33 o
  -3   9  17     6230.23     6702.32    264.54 o
  -1   9  17     6078.97     6165.43    242.10 o
   1   9  17     2201.93     2085.45    163.35 o
   3   9  17     7918.31     7164.93    314.03 o
   5   9  17     6867.75     7015.65    343.09 o
   7   9  17      401.22       -9.96    146.33 o
 -10  10  17    13231.38    14298.00    685.03 o
  -8  10  17     6116.72     5813.32    294.40 o
  -6  10  17     7228.28     7586.80    308.03 o
  -4  10  17    26353.85    26906.31    718.27 o
  -2  10  17     3603.13     3747.05    255.50 o
   0  10  17     8804.73     8959.27    355.99 o
   2  10  17    21770.56    22576.30    717.65 o
   4  10  17     2984.35     3325.74    285.68 o
   6  10  17     6198.42     6235.41    376.02 o
   8  10  17     6820.31     6840.56    542.01 o
  -9  11  17      772.73      517.39    185.11 o
  -7  11  17     5756.78     5303.63    347.21 o
  -5  11  17     2816.77     2937.49    211.33 o
  -3  11  17     1830.88     1660.64    252.69 o
  -1  11  17     2197.76     1941.83    178.64 o
   1  11  17     2199.10     2127.53    222.03 o
   3  11  17     1561.52     1405.82    243.12 o
   5  11  17     3400.06     2927.09    281.74 o
   7  11  17     1423.01     1365.09    290.04 o
  -8  12  17      554.00      613.43    211.49 o
  -6  12  17      241.35       99.88    186.03 o
  -4  12  17     3171.58     3001.57    323.72 o
  -2  12  17     2268.01     2172.81    192.97 o
   0  12  17     2816.43     2735.95    283.81 o
   2  12  17     3120.06     3539.79    299.76 o
   4  12  17      695.59      693.55    237.79 o
  -7  13  17     4889.31     4264.66    369.55 o
  -5  13  17     2847.65     2343.69    264.95 o
  -3  13  17      892.31      726.17    213.29 o
  -1  13  17    10250.12    10086.66    684.88 o
   1  13  17     2216.72     1508.58    307.14 o
   3  13  17     3655.01     3234.72    487.21 o
  -4  14  17     6338.40     5538.63    373.21 o
  -2  14  17     2271.48     2168.32    323.16 o
   0  14  17     3254.05     2315.55    483.51 o
 -14   0  18      820.58      725.83    301.51 o
 -12   0  18     7630.44     7184.71    418.11 o
 -10   0  18    10317.34    10216.93    432.36 o
  -8   0  18     2356.83     2432.98    229.32 o
  -6   0  18    55121.85    57497.77   1487.99 o
  -4   0  18    26227.35    26907.55    545.09 o
  -2   0  18     8548.57     8467.54    241.75 o
   0   0  18    37036.05    38812.19   1016.47 o
   2   0  18     7342.07     7370.08    262.91 o
   4   0  18    11966.84    12026.79    405.02 o
   6   0  18    36175.60    39533.35    906.22 o
   8   0  18     1190.73     1204.83    226.22 o
  10   0  18     4326.65     4563.51    344.68 o
 -13   1  18     3747.45     3267.61    233.92 o
 -11   1  18      138.18       35.90    102.47 o
  -9   1  18     9877.08     9757.08    270.81 o
  -7   1  18    11041.67    11301.01    280.30 o
  -5   1  18       57.78      -47.34     47.34 o
  -3   1  18    17550.21    18635.95    330.75 o
  -1   1  18     2453.27     2651.32    118.19 o
   1   1  18     2639.25     2740.62     84.66 o
   3   1  18     7409.03     7632.05    197.86 o
   5   1  18     7465.70     8399.83    222.99 o
   7   1  18      910.73      758.73    134.60 o
   9   1  18     2823.25     3012.10    182.89 o
  11   1  18      410.16      228.75    179.82 o
 -14   2  18      929.73      506.49    210.81 o
 -12   2  18        0.90      -80.84    121.94 o
 -10   2  18     1342.21      908.55    141.89 o
  -8   2  18        1.98      -56.18     56.18 o
  -6   2  18      100.87       46.15     70.56 o
  -4   2  18       40.20       51.56     63.74 o
  -2   2  18       73.76       99.62     56.97 o
   0   2  18      228.05      242.48     46.13 o
   2   2  18       11.77       56.05     49.81 o
   4   2  18       74.92      102.15     63.13 o
   6   2  18      262.05       83.66     80.55 o
   8   2  18      148.29        2.67    111.90 o
  10   2  18      276.13      192.04    135.27 o
 -13   3  18     3260.32     2971.95    247.28 o
 -11   3  18      532.90      427.28    133.23 o
  -9   3  18     3091.69     3238.12    225.76 o
  -7   3  18    11551.12    11432.51    253.50 o
  -5   3  18     6454.25     6191.47    170.37 o
  -3   3  18     4270.81     4562.22    140.82 o
  -1   3  18    20018.05    20223.30    360.16 o
   1   3  18       74.26       27.41     56.46 o
   3   3  18    15773.97    16169.98    297.87 o
   5   3  18    12019.75    11968.59    285.31 o
   7   3  18      368.53      396.74     99.41 o
   9   3  18     7070.76     7313.75    326.15 o
 -12   4  18     5031.02     4804.58    245.19 o
 -10   4  18     9860.66     9741.46    380.87 o
  -8   4  18      678.54      739.15    117.67 o
  -6   4  18    17353.13    17715.42    391.59 o
  -4   4  18    13632.03    13582.23    282.29 o
  -2   4  18     4928.93     4644.91    138.13 o
   0   4  18    31425.29    32271.61    522.98 o
   2   4  18    18614.10    19292.85    343.07 o
   4   4  18     1632.13     1342.03    103.57 o
   6   4  18    19499.32    20349.85    444.93 o
   8   4  18     9263.24     8822.42    402.37 o
  10   4  18     1696.69     1664.30    256.48 o
 -13   5  18       90.46       27.39    155.36 o
 -11   5  18      354.85      191.20    184.99 o
  -9   5  18     5808.64     6011.57    321.97 o
  -7   5  18     4094.25     4015.15    326.42 o
  -5   5  18     1672.46     1754.85    117.06 o
  -3   5  18     9454.25     9437.71    241.48 o
  -1   5  18     5849.12     6003.88    141.98 o
   1   5  18     5019.04     5013.28    160.19 o
   3   5  18     6946.82     7634.48    188.83 o
   5   5  18    10760.33    11557.70    273.20 o
   7   5  18     2468.83     2157.89    138.07 o
   9   5  18     5531.14     6022.66    363.99 o
 -12   6  18     2824.35     2444.92    445.79 o
 -10   6  18      349.41       63.75    187.68 o
  -8   6  18     2905.91     2514.35    187.63 o
  -6   6  18      362.51      323.59     83.75 o
  -4   6  18      152.41       99.80     73.79 o
  -2   6  18     1189.00      985.94     88.86 o
   0   6  18        8.36       88.61     72.05 o
   2   6  18      259.60      237.97     81.00 o
   4   6  18     2618.18     2490.50    145.05 o
   6   6  18       44.58      -78.13    120.37 o
   8   6  18      213.24      171.70    196.15 o
 -11   7  18     2002.41     1805.61    219.70 o
  -9   7  18     6346.92     6513.97    284.76 o
  -7   7  18     6104.88     5775.43    212.12 o
  -5   7  18       66.79       23.67     80.68 o
  -3   7  18    14172.29    14708.05    364.55 o
  -1   7  18     5624.52     5402.69    194.43 o
   1   7  18     1084.04     1021.09    142.77 o
   3   7  18    19290.22    20566.02    476.64 o
   5   7  18     8604.27     8196.72    391.68 o
   7   7  18     2175.70     1791.33    156.56 o
   9   7  18     6323.48     6324.05    393.85 o
 -12   8  18     7654.81     7573.99    471.39 o
 -10   8  18     6240.80     6416.26    414.78 o
  -8   8  18      245.80      337.43    173.25 o
  -6   8  18    10440.14    11052.12    509.65 o
  -4   8  18    18631.69    19994.72    527.71 o
  -2   8  18       92.14      102.57    102.57 o
   0   8  18    14281.50    15060.69    399.64 o
   2   8  18    19001.74    19649.68    572.78 o
   4   8  18      823.39      590.01    149.28 o
   6   8  18     7748.84     7228.95    314.26 o
   8   8  18     4072.62     3766.34    733.06 o
 -11   9  18      410.83      484.10    208.23 o
  -9   9  18     3682.67     3131.13    241.41 o
  -7   9  18     1975.39     1472.99    185.09 o
  -5   9  18       38.69       73.30    106.89 o
  -3   9  18    10538.21    11750.52    509.02 o
  -1   9  18     3304.83     3037.21    187.81 o
   1   9  18      866.72      510.68    119.67 o
   3   9  18    10596.39    11206.42    411.66 o
   5   9  18      604.72      533.65    174.85 o
   7   9  18      213.91      143.17    213.87 o
 -10  10  18      372.01       29.65    186.88 o
  -8  10  18      228.33      258.25    140.11 o
  -6  10  18      147.26       52.20    116.00 o
  -4  10  18      183.41      166.85    119.25 o
  -2  10  18      179.09      304.51    136.49 o
   0  10  18        2.41       23.19    124.22 o
   2  10  18      471.87      454.73    174.42 o
   4  10  18      164.48      -61.30    168.88 o
   6  10  18       64.58     -125.25    125.25 o
  -9  11  18     6302.18     6277.63    404.36 o
  -7  11  18     3908.53     3919.06    283.29 o
  -5  11  18     1517.51     1250.04    178.50 o
  -3  11  18    12963.22    13637.44    600.67 o
  -1  11  18     1837.66     1505.86    194.27 o
   1  11  18     1398.62     1215.81    200.46 o
   3  11  18    11914.02    11470.64    695.81 o
   5  11  18     1717.67     1174.46    200.54 o
  -8  12  18      220.88      183.23    234.63 o
  -6  12  18    12583.45    14017.34    885.96 o
  -4  12  18     6029.53     6052.65    322.56 o
  -2  12  18      602.98      339.90    224.44 o
   0  12  18    12520.02    12635.75    638.91 o
   2  12  18     6422.89     6337.89    454.94 o
   4  12  18      708.57      508.68    222.95 o
  -5  13  18       59.12       85.29    207.24 o
  -3  13  18      271.19      131.50    184.56 o
  -1  13  18     2463.53     2222.55    300.03 o
   1  13  18       87.40      -33.86    211.10 o
   3  13  18     1340.14      669.48    337.62 o
  -2  14  18      275.34      -48.26    424.89 o
 -13   1  19        5.00       32.75    130.24 o
 -11   1  19     2792.90     2160.51    161.58 o
  -9   1  19     5355.65     5326.73    169.26 o
  -7   1  19     1048.74      891.57     79.34 o
  -5   1  19     9518.66     9810.97    215.86 o
  -3   1  19       30.43       30.66     76.40 o
  -1   1  19       59.77       57.81     43.61 o
   1   1  19     3447.37     3473.36    108.94 o
   3   1  19     3628.31     3358.22    122.98 o
   5   1  19     3426.18     3365.15    152.82 o
   7   1  19     4989.25     5288.62    211.82 o
   9   1  19      451.51      580.88    131.94 o
 -12   2  19    17964.07    19451.85    707.62 o
 -10   2  19      394.49      220.04    117.70 o
  -8   2  19    27036.25    28491.53    583.74 o
  -6   2  19    21367.20    22172.18    447.95 o
  -4   2  19     9111.81     9040.46    242.04 o
  -2   2  19    13475.17    13681.15    258.70 o
   0   2  19    34492.86    35554.43    571.58 o
   2   2  19      874.23     1000.60     79.22 o
   4   2  19    13266.99    13361.84    315.92 o
   6   2  19    19741.18    20760.96    524.70 o
   8   2  19     2476.10     2300.75    163.66 o
  10   2  19     7980.84     8477.72    550.70 o
 -13   3  19       11.85      -88.57    154.85 o
 -11   3  19     4984.23     4535.26    217.70 o
  -9   3  19     8735.82     8339.82    238.25 o
  -7   3  19      256.48      285.05     70.06 o
  -5   3  19     1464.26     1250.72    109.13 o
  -3   3  19     7805.02     7886.83    240.94 o
  -1   3  19      728.33      665.89     90.67 o
   1   3  19     7008.65     7369.59    173.28 o
   3   3  19    10069.00    10610.68    249.24 o
   5   3  19      556.10      533.25     94.06 o
   7   3  19     1744.64     1849.61    153.64 o
   9   3  19     2688.29     2719.72    223.51 o
 -12   4  19     3317.93     2692.70    213.51 o
 -10   4  19      482.54      179.78    143.22 o
  -8   4  19     1296.19     1135.73    130.23 o
  -6   4  19     8006.51     7839.64    248.93 o
  -4   4  19      330.60      187.06     67.22 o
  -2   4  19     2930.73     3262.79    193.06 o
   0   4  19      746.77      644.82     82.05 o
   2   4  19        5.61       95.04     63.73 o
   4   4  19      711.26      529.53    106.32 o
   6   4  19      349.80      252.57     98.63 o
   8   4  19     1195.62      943.98    141.32 o
 -13   5  19      576.28      -76.16    195.13 o
 -11   5  19     2646.77     2359.32    256.40 o
  -9   5  19    12041.71    11829.31    465.49 o
  -7   5  19     2739.80     2467.36    204.05 o
  -5   5  19     5919.13     5780.21    195.86 o
  -3   5  19    11361.70    11372.85    254.82 o
  -1   5  19      103.21       95.95     48.20 o
   1   5  19     8915.78     9316.45    212.60 o
   3   5  19    14966.30    15413.26    312.26 o
   5   5  19      368.99      280.76    104.01 o
   7   5  19     2249.33     2338.20    205.89 o
   9   5  19     5474.28     5517.39    404.99 o
 -12   6  19     4910.30     4247.86    342.11 o
 -10   6  19      569.77      399.51    165.31 o
  -8   6  19     7979.90     8258.48    300.32 o
  -6   6  19    16601.92    16755.11    497.86 o
  -4   6  19      522.25      561.68     92.75 o
  -2   6  19    11741.26    12149.66    272.81 o
   0   6  19    10111.39    10608.10    276.32 o
   2   6  19      146.98      172.39    104.16 o
   4   6  19     6956.11     6771.92    257.62 o
   6   6  19     9590.16     8905.30    337.19 o
   8   6  19      121.37      -65.74    197.95 o
 -11   7  19     2372.32     2064.18    326.07 o
  -9   7  19     7842.97     8304.22    629.86 o
  -7   7  19     1918.53     1680.59    149.41 o
  -5   7  19    10527.25    10664.01    354.39 o
  -3   7  19     9063.06     9798.99    258.33 o
  -1   7  19     1174.53     1227.91    168.35 o
   1   7  19     7779.83     7922.05    263.83 o
   3   7  19     8053.30     8808.86    280.34 o
   5   7  19     2126.22     1968.22    159.50 o
   7   7  19     4861.01     4584.47    346.74 o
 -10   8  19      150.69       66.19    166.50 o
  -8   8  19       48.20      -16.80    103.56 o
  -6   8  19     1244.68      987.96    166.09 o
  -4   8  19       66.64       12.20    120.22 o
  -2   8  19      994.91     1107.84    109.49 o
   0   8  19      131.08       53.99    109.16 o
   2   8  19       37.59       24.31    113.04 o
   4   8  19      858.36      756.00    149.73 o
   6   8  19       16.97      -81.77    139.63 o
   8   8  19       92.05       53.40    218.39 o
  -9   9  19    10997.74    11131.39    511.56 o
  -7   9  19     2264.11     2082.18    201.89 o
  -5   9  19    10415.25    10777.96    387.92 o
  -3   9  19    15773.12    17244.41    603.67 o
  -1   9  19      288.21      392.61    114.82 o
   1   9  19     7528.92     7230.41    293.80 o
   3   9  19    15759.95    16553.76    538.17 o
   5   9  19      845.32      816.02    181.62 o
   7   9  19     5086.26     4947.18    438.62 o
 -10  10  19       49.84      175.89    253.49 o
  -8  10  19     6078.56     5289.63    349.25 o
  -6  10  19     7838.22     7925.05    363.64 o
  -4  10  19       74.11      105.02    123.04 o
  -2  10  19     9278.71     9081.98    488.43 o
   0  10  19     4014.30     3971.70    261.94 o
   2  10  19      506.36      351.79    139.43 o
   4  10  19     6190.81     6065.86    459.62 o
   6  10  19     3097.17     2599.91    341.55 o
  -7  11  19      311.02       93.56    148.09 o
  -5  11  19     1933.08     1599.19    186.02 o
  -3  11  19     1568.55     1127.96    178.47 o
  -1  11  19        0.48     -150.69    175.70 o
   1  11  19     1984.81     2044.13    319.53 o
   3  11  19     1940.71     1853.03    294.59 o
   5  11  19       29.54       88.35    166.97 o
  -6  12  19       16.80     -101.40    158.18 o
  -4  12  19      286.61      125.21    323.79 o
  -2  12  19       19.51       63.46    152.07 o
   0  12  19       12.20      178.26    273.43 o
   2  12  19       11.42       56.18    232.51 o
  -5  13  19     5753.02     5668.06    657.80 o
  -3  13  19     4986.69     4089.75    358.09 o
  -1  13  19     1138.68      552.71    297.43 o
   1  13  19     7749.22     6869.06    518.51 o
 -12   0  20     2656.23     2548.87    335.89 o
 -10   0  20      196.83      -38.88    189.94 o
  -8   0  20    20647.70    22203.55    602.70 o
  -6   0  20    18299.41    19024.78    531.19 o
  -4   0  20     1240.14     1095.44    118.68 o
  -2   0  20    26726.97    27985.93    650.63 o
   0   0  20     6264.58     6356.91    282.33 o
   2   0  20     1428.95     1253.55    187.74 o
   4   0  20    17636.16    17946.74    624.15 o
   6   0  20    12398.36    13720.57    624.51 o
   8   0  20     5006.53     4595.61    332.13 o
 -13   1  20     1790.82     1077.84    208.90 o
 -11   1  20     7157.01     7082.04    285.25 o
  -9   1  20     2921.80     2412.37    122.80 o
  -7   1  20     6168.58     5648.85    179.34 o
  -5   1  20     7867.71     8088.11    199.21 o
  -3   1  20      812.30      950.75     94.73 o
  -1   1  20    13799.14    14014.09    251.44 o
   1   1  20     9908.45    10277.71    255.26 o
   3   1  20      646.03      419.51     93.82 o
   5   1  20     1328.94     1038.66    128.69 o
   7   1  20     3715.85     3921.68    207.52 o
   9   1  20      736.16      738.34    147.45 o
 -12   2  20      199.18       56.99    126.47 o
 -10   2  20      573.97      530.87    139.46 o
  -8   2  20        2.04      -23.38     73.85 o
  -6   2  20     1304.13     1120.73     85.58 o
  -4   2  20        2.19      -90.46     90.46 o
  -2   2  20      651.07      524.38     77.46 o
   0   2  20     1941.73     1839.77     96.00 o
   2   2  20      340.92      243.03     59.76 o
   4   2  20     1384.85     1290.76    110.55 o
   6   2  20       86.36      252.94    104.40 o
   8   2  20      170.10       14.07    133.72 o
 -13   3  20     2918.52     2587.68    264.65 o
 -11   3  20    11072.66    11847.37    459.97 o
  -9   3  20     3748.15     3326.34    172.83 o
  -7   3  20     5412.04     5402.39    208.63 o
  -5   3  20    13308.47    13223.35    322.64 o
  -3   3  20     2712.94     2682.35    139.32 o
  -1   3  20    13356.84    14097.24    302.39 o
   1   3  20    38414.07    40349.18    744.02 o
   3   3  20     2187.27     2066.37    111.61 o
   5   3  20    10530.30    11437.64    324.06 o
   7   3  20     7123.86     7557.75    447.58 o
   9   3  20      833.34      449.26    145.07 o
 -12   4  20     3485.02     2660.32    242.80 o
 -10   4  20     1268.24     1061.42    146.26 o
  -8   4  20    26716.69    28494.31    728.00 o
  -6   4  20    14556.09    14605.64    369.33 o
  -4   4  20     5550.94     5348.56    196.79 o
  -2   4  20    39011.97    40900.64    770.53 o
   0   4  20     7423.35     7569.71    216.04 o
   2   4  20    15363.78    15566.04    322.61 o
   4   4  20    17322.07    18062.32    469.77 o
   6   4  20     4446.63     4496.18    219.38 o
   8   4  20     4312.69     4146.56    246.04 o
 -11   5  20     2300.49     1759.81    227.09 o
  -9   5  20     9998.19    10815.49    432.56 o
  -7   5  20       36.77       27.54     92.74 o
  -5   5  20    13832.13    14053.04    369.63 o
  -3   5  20     2442.43     2450.76    118.63 o
  -1   5  20       24.05       38.76     70.41 o
   1   5  20    11585.75    12209.82    265.67 o
   3   5  20     1574.68     1698.75    126.44 o
   5   5  20      197.79      124.78    113.22 o
   7   5  20     2137.35     1956.26    219.88 o
 -12   6  20      569.60      246.05    230.28 o
 -10   6  20      150.39       16.00    175.38 o
  -8   6  20        4.77     -101.83    101.83 o
  -6   6  20      117.29      -61.74    129.32 o
  -4   6  20       56.86      -76.58     89.60 o
  -2   6  20       69.70        0.47     73.71 o
   0   6  20      150.44      129.72     91.29 o
   2   6  20      312.95       35.56     99.85 o
   4   6  20      427.33      439.02    154.40 o
   6   6  20       21.39      -47.55    184.21 o
   8   6  20      381.26      282.24    234.31 o
 -11   7  20    11133.18    10697.47    673.84 o
  -9   7  20     1816.99     1250.37    215.90 o
  -7   7  20      387.41      219.95    109.64 o
  -5   7  20    12275.03    12642.18    382.60 o
  -3   7  20     1508.33     1425.69    113.42 o
  -1   7  20     1762.00     1758.49    135.57 o
   1   7  20    14620.24    15037.29    402.19 o
   3   7  20     4807.05     4364.69    322.22 o
   5   7  20     2382.42     1988.36    264.32 o
   7   7  20     4548.00     4026.11    302.10 o
 -10   8  20     8601.90     8132.30    523.90 o
  -8   8  20    15649.79    16138.37    538.42 o
  -6   8  20     2240.56     2102.13    220.92 o
  -4   8  20     8948.08     9168.29    283.80 o
  -2   8  20    22141.38    23348.31    548.14 o
   0   8  20      666.70      482.99    132.77 o
   2   8  20     6828.81     6765.62    299.13 o
   4   8  20    15793.67    16407.79    606.29 o
   6   8  20      668.98      354.81    156.27 o
  -9   9  20     1446.49     1077.10    196.24 o
  -7   9  20     1330.84     1284.67    148.38 o
  -5   9  20     1185.41     1068.78    173.74 o
  -3   9  20     3603.00     3214.77    243.64 o
  -1   9  20      328.50      114.83    161.95 o
   1   9  20     1999.76     1925.56    220.06 o
   3   9  20     3620.06     3946.11    269.46 o
   5   9  20      943.28      683.91    202.48 o
  -8  10  20      389.88      494.79    169.86 o
  -6  10  20      296.02      329.70    183.87 o
  -4  10  20     1459.81     1212.45    143.11 o
  -2  10  20     2293.64     2309.45    226.39 o
   0  10  20       40.14       51.99    147.93 o
   2  10  20      292.14      185.86    181.69 o
   4  10  20     1375.88     1501.47    201.27 o
  -7  11  20      249.08      114.54    205.20 o
  -5  11  20     6124.10     5861.72    384.12 o
  -3  11  20     5315.66     4645.16    415.04 o
  -1  11  20      680.38      651.53    323.15 o
   1  11  20     6713.71     7022.22    470.12 o
   3  11  20     5407.76     3915.36    371.86 o
  -6  12  20     3171.67     2136.12    327.39 o
  -4  12  20     1863.17     1313.12    257.97 o
  -2  12  20     5410.95     4666.92    566.09 o
   0  12  20     3138.14     2213.12    397.19 o
   2  12  20     2247.92     1306.82    359.01 o
 -13   1  21     4242.22     3321.11    304.15 o
 -11   1  21     8852.17     9105.04    340.19 o
  -9   1  21      227.95      160.29    108.87 o
  -7   1  21     7525.25     7912.91    346.10 o
  -5   1  21     8872.30     9043.24    233.98 o
  -3   1  21      354.00      304.32     65.61 o
  -1   1  21    15450.74    16753.55    355.26 o
   1   1  21    18923.95    19534.92    407.09 o
   3   1  21        1.23      -92.63     92.63 o
   5   1  21    11103.73    11290.65    327.29 o
   7   1  21     5388.13     6065.29    325.66 o
   9   1  21      290.21      239.11    170.46 o
 -12   2  21      411.57       95.83    149.61 o
 -10   2  21     5779.66     6026.42    263.61 o
  -8   2  21     7023.90     6500.75    204.63 o
  -6   2  21      106.23       44.56     91.35 o
  -4   2  21     8559.48     9042.74    275.41 o
  -2   2  21     7880.79     7853.73    227.26 o
   0   2  21       33.91       55.62     69.74 o
   2   2  21    15584.73    15676.08    457.02 o
   4   2  21    10294.75     9763.29    284.56 o
   6   2  21      552.06      472.50    118.91 o
   8   2  21    10603.15    10545.67    464.13 o
 -11   3  21     1620.62     1408.52    188.55 o
  -9   3  21       86.67       83.96    114.41 o
  -7   3  21     7241.65     6958.52    237.00 o
  -5   3  21       16.87      -85.45     85.45 o
  -3   3  21      501.57      247.53     95.60 o
  -1   3  21     9745.61    10896.51    232.70 o
   1   3  21     3107.45     3219.40    163.39 o
   3   3  21       53.11       71.29     85.33 o
   5   3  21     2389.77     2555.11    183.32 o
   7   3  21     3598.45     3294.80    365.05 o
 -12   4  21      224.81      -66.87    196.65 o
 -10   4  21      148.10      178.05    186.88 o
  -8   4  21     1350.00     1714.31    243.43 o
  -6   4  21        5.66      -82.33     82.33 o
  -4   4  21      143.71      103.70     96.43 o
  -2   4  21      692.70      682.43     82.95 o
   0   4  21     2031.74     1769.40    127.03 o
   2   4  21       70.81      113.44     89.19 o
   4   4  21     1531.57     1270.11    164.20 o
   6   4  21      246.45       28.48    116.87 o
   8   4  21      232.66       27.58    152.24 o
 -11   5  21     5309.06     4754.02    318.45 o
  -9   5  21        5.53      115.17    177.98 o
  -7   5  21     6016.58     6564.45    279.54 o
  -5   5  21     6094.80     6038.90    235.75 o
  -3   5  21       63.02      -34.72     98.40 o
  -1   5  21    21070.43    22849.39    473.74 o
   1   5  21     8980.75     9176.55    272.87 o
   3   5  21      209.05      214.16    107.14 o
   5   5  21     7674.43     7877.29    341.50 o
   7   5  21     4221.88     4027.52    291.86 o
 -10   6  21    12474.63    12986.08    592.93 o
  -8   6  21    16479.60    16943.02    537.30 o
  -6   6  21       28.87      -46.46     96.83 o
  -4   6  21    25118.27    27097.57    635.52 o
  -2   6  21    11477.63    12260.28    351.24 o
   0   6  21       10.23      136.82    136.42 o
   2   6  21    22499.16    23437.11    698.52 o
   4   6  21    13070.56    13281.33    632.88 o
   6   6  21      280.95      342.16    150.91 o
 -11   7  21       66.12       34.11    598.78 o
  -9   7  21        3.30     -199.74    199.74 o
  -7   7  21     1715.82     1770.29    258.08 o
  -5   7  21     2612.36     2627.31    194.42 o
  -3   7  21        0.52     -104.20    104.20 o
  -1   7  21     3166.64     2939.58    187.09 o
   1   7  21     2213.50     2138.78    169.83 o
   3   7  21      492.42      592.12    150.85 o
   5   7  21     1545.69     1262.71    171.51 o
   7   7  21      364.35      139.17    249.91 o
 -10   8  21      921.50      523.53    235.24 o
  -8   8  21        7.57      -75.62    148.45 o
  -6   8  21      540.69      398.43    136.38 o
  -4   8  21      195.54      158.84    126.09 o
  -2   8  21       97.27       38.69    123.45 o
   0   8  21      114.02      -39.55    117.80 o
   2   8  21        3.60     -104.49    165.36 o
   4   8  21      107.53       75.88    144.69 o
   6   8  21       21.93     -133.31    224.09 o
  -9   9  21      443.07      245.00    169.41 o
  -7   9  21     2207.98     2264.15    226.63 o
  -5   9  21     3646.35     3498.60    210.18 o
  -3   9  21      984.20      979.66    223.22 o
  -1   9  21     8353.29     8092.31    368.95 o
   1   9  21     1227.40      669.17    189.41 o
   3   9  21      124.16      375.79    162.70 o
   5   9  21     5428.58     4721.61    278.74 o
  -8  10  21     8704.75     8643.01    519.67 o
  -6  10  21      239.66       -4.33    161.97 o
  -4  10  21    16395.44    17239.87   1086.13 o
  -2  10  21    11777.83    11757.12    561.65 o
   0  10  21      687.82      515.54    212.56 o
   2  10  21    14041.26    14967.79    679.30 o
   4  10  21     6958.05     6041.98    489.14 o
  -5  11  21     3483.20     2680.69    312.10 o
  -3  11  21       56.10       33.90    198.99 o
  -1  11  21     4233.59     4176.89    377.12 o
   1  11  21     2258.84     2007.28    300.99 o
  -4  12  21      508.64      777.40    588.55 o
  -2  12  21     1491.73     1045.88    372.93 o
   0  12  21     1062.12      657.60    329.31 o
 -12   0  22     5541.91     4568.63    515.40 o
 -10   0  22    17293.87    18243.24    896.86 o
  -8   0  22     1737.94     1358.58    166.38 o
  -6   0  22    22976.23    23601.90    746.82 o
  -4   0  22    16835.52    18180.83    601.94 o
  -2   0  22     1746.11     1839.73    153.09 o
   0   0  22    22647.34    22883.23    738.99 o
   2   0  22    20669.76    20760.09    760.03 o
   4   0  22       63.61      209.26    178.72 o
   6   0  22    10455.27    11213.08    603.27 o
   8   0  22     5033.01     4707.04    383.16 o
 -11   1  22      947.53      447.39    157.19 o
  -9   1  22      652.37      357.01    226.30 o
  -7   1  22     6767.12     6186.93    213.28 o
  -5   1  22     1417.83     1379.73    103.96 o
  -3   1  22     4143.65     4220.22    210.89 o
  -1   1  22    15415.86    16183.04    428.32 o
   1   1  22      121.64      -15.47    117.35 o
   3   1  22     1517.01     1397.52    149.34 o
   5   1  22     3449.23     3469.78    200.86 o
   7   1  22     1546.49     1494.79    187.25 o
 -12   2  22      358.90      114.10    198.02 o
 -10   2  22      691.17      343.23    131.78 o
  -8   2  22      170.40      231.22     87.14 o
  -6   2  22     3641.60     3276.12    156.18 o
  -4   2  22      411.70      308.90    132.99 o
  -2   2  22     2919.75     2740.98    134.12 o
   0   2  22        4.32       -8.74    106.05 o
   2   2  22      211.24      101.48    127.02 o
   4   2  22      270.83       47.54    129.50 o
   6   2  22      291.99      201.39    136.17 o
   8   2  22       21.09       85.74    187.77 o
 -11   3  22     1834.22     1248.88    186.78 o
  -9   3  22      280.01       66.07    147.45 o
  -7   3  22     8124.61     8361.24    327.59 o
  -5   3  22     1447.45     1325.32    141.97 o
  -3   3  22     6767.79     6439.69    263.03 o
  -1   3  22     6275.00     6275.51    216.00 o
   1   3  22     2424.09     2429.72    173.13 o
   3   3  22      975.23      840.98    121.73 o
   5   3  22     3331.93     3251.24    197.91 o
   7   3  22     1437.67     1682.14    183.07 o
 -10   4  22    14314.84    14099.90    550.13 o
  -8   4  22     1090.38      968.04    156.29 o
  -6   4  22    10351.19    10379.48    318.06 o
  -4   4  22    14473.50    15121.00    408.15 o
  -2   4  22     1240.41     1337.88    131.70 o
   0   4  22    11383.52    11535.94    309.95 o
   2   4  22    16099.37    16373.21    453.59 o
   4   4  22      192.51       12.86    117.59 o
   6   4  22     5066.20     4588.93    292.05 o
 -11   5  22       24.52      272.04    182.56 o
  -9   5  22     7269.85     6497.05    411.65 o
  -7   5  22     6936.18     6732.07    285.83 o
  -5   5  22       66.53      -60.49    161.55 o
  -3   5  22     8229.52     8371.98    260.17 o
  -1   5  22     6095.24     6625.00    258.92 o
   1   5  22       11.44       74.88    107.67 o
   3   5  22     7925.39     7480.49    454.05 o
   5   5  22     2914.78     2799.76    224.91 o
   7   5  22       59.31      134.89    159.03 o
 -10   6  22      904.50      586.17    259.55 o
  -8   6  22     2012.86     1685.78    236.40 o
  -6   6  22      239.25      229.46    116.89 o
  -4   6  22      372.96      224.77    118.32 o
  -2   6  22       28.19      131.38    116.42 o
   0   6  22      571.30      541.71    138.03 o
   2   6  22       52.22      304.12    181.80 o
   4   6  22       28.53       63.21    149.76 o
   6   6  22      228.28      227.36    170.08 o
  -9   7  22     5581.43     5949.22    356.82 o
  -7   7  22     5063.14     4930.86    368.37 o
  -5   7  22      321.78      196.89    111.05 o
  -3   7  22     6745.99     6320.93    269.58 o
  -1   7  22     7326.71     7430.68    296.39 o
   1   7  22     1496.46     1403.63    179.26 o
   3   7  22     3575.31     3662.42    265.38 o
   5   7  22     9123.61     8483.92    431.40 o
  -8   8  22     2412.59     2250.82    369.69 o
  -6   8  22     3453.35     3119.16    245.30 o
  -4   8  22     8025.39     8326.63    389.34 o
  -2   8  22      927.55      525.70    127.40 o
   0   8  22     2764.58     2559.62    213.95 o
   2   8  22     7069.80     6566.32    333.69 o
   4   8  22     3372.72     3047.54    250.81 o
  -7   9  22     2354.99     2161.41    227.18 o
  -5   9  22      132.35      129.36    160.58 o
  -3   9  22     1659.54     1375.92    210.25 o
  -1   9  22     1653.87     1426.29    187.13 o
   1   9  22        7.99       36.38    162.54 o
   3   9  22     1117.66      923.96    244.21 o
  -6  10  22       65.21       94.06    172.51 o
  -4  10  22     1637.12     1212.70    198.88 o
  -2  10  22      336.24      369.73    150.71 o
   0  10  22       10.52      198.84    184.11 o
   2  10  22       30.39      -79.66    171.83 o
  -5  11  22      321.76       99.93    398.14 o
  -3  11  22     8950.07     8341.60    495.09 o
  -1  11  22     7127.08     5981.47    400.49 o
 -11   1  23      238.06      -73.96    250.31 o
  -9   1  23     4817.35     3767.70    345.59 o
  -7   1  23      353.00      192.62    120.22 o
  -5   1  23     5821.46     5392.82    228.49 o
  -3   1  23     4156.19     4075.40    187.87 o
  -1   1  23     1799.40     1520.30    150.04 o
   1   1  23      833.11      838.18    148.55 o
   3   1  23     5797.22     5623.17    262.04 o
   5   1  23     1603.03     1641.81    281.34 o
   7   1  23     2766.34     2788.25    266.06 o
 -10   2  23     7034.06     6970.52    441.17 o
  -8   2  23     1045.14      883.76    124.88 o
  -6   2  23    26629.17    28326.67    772.37 o
  -4   2  23    10416.68    10443.14    339.39 o
  -2   2  23     1522.06     1340.56    157.46 o
   0   2  23    31112.60    32674.82    718.98 o
   2   2  23     9410.45     9696.69    311.35 o
   4   2  23     1414.99     1299.17    151.43 o
   6   2  23    14591.51    15106.60    619.27 o
 -11   3  23       96.64      -29.77    213.54 o
  -9   3  23     5370.59     4893.42    306.80 o
  -7   3  23     5822.52     4959.42    213.86 o
  -5   3  23     1108.29      913.25    136.35 o
  -3   3  23    10957.72    11164.71    342.25 o
  -1   3  23     3810.85     3937.75    195.85 o
   1   3  23      964.76      979.29    149.86 o
   3   3  23     5551.15     5824.19    268.96 o
   5   3  23     2432.81     2535.50    215.54 o
   7   3  23      205.66     -126.68    228.11 o
 -10   4  23      109.02      -49.65    167.15 o
  -8   4  23      131.09      -85.65    212.38 o
  -6   4  23     1315.97     1251.15    153.29 o
  -4   4  23     4585.38     4263.07    206.94 o
  -2   4  23      582.02      370.25    134.32 o
   0   4  23      822.62      758.95    125.96 o
   2   4  23      632.43      643.42    164.33 o
   4   4  23        3.96      -20.40    146.57 o
   6   4  23      413.47      445.03    272.55 o
  -9   5  23     4852.36     4756.29    368.28 o
  -7   5  23     1036.07      517.25    180.87 o
  -5   5  23      875.92      921.96    141.20 o
  -3   5  23    14840.02    14529.29    413.07 o
  -1   5  23     2852.81     2760.13    187.67 o
   1   5  23     2433.53     2283.41    179.39 o
   3   5  23    10018.27    10326.36    433.11 o
   5   5  23       75.95      152.76    165.41 o
 -10   6  23     2062.82     1475.45    328.55 o
  -8   6  23     1223.01      933.73    213.09 o
  -6   6  23    12029.87    12072.51    409.16 o
  -4   6  23     3648.90     3535.86    199.31 o
  -2   6  23     4084.81     3813.84    279.05 o
   0   6  23    19959.41    20410.15    611.14 o
   2   6  23     1733.22     1616.58    191.37 o
   4   6  23     5216.42     4431.34    261.24 o
  -9   7  23     4984.46     4545.76    353.90 o
  -7   7  23     5916.76     6105.25    317.92 o
  -5   7  23      644.93      243.73    152.04 o
  -3   7  23     8214.84     8755.66    350.35 o
  -1   7  23     1570.61     1030.28    179.96 o
   1   7  23      455.78      694.21    216.96 o
   3   7  23     4701.29     4263.72    278.79 o
   5   7  23     1314.46      984.39    205.28 o
  -8   8  23      319.46       35.23    225.76 o
  -6   8  23      508.63      347.28    181.86 o
  -4   8  23      718.19      706.93    185.98 o
  -2   8  23      103.40       70.91    126.03 o
   0   8  23      351.69      393.51    184.99 o
   2   8  23       28.03      -36.26    200.81 o
   4   8  23       30.55       67.30    219.81 o
  -7   9  23     4852.77     4475.09    396.99 o
  -5   9  23      748.14      555.57    238.49 o
  -3   9  23    13909.61    14473.70    600.90 o
  -1   9  23     4028.29     3395.37    249.31 o
   1   9  23      406.02      598.39    208.46 o
  -4  10  23     1153.15      824.02    239.28 o
  -2  10  23     2003.92     2195.52    310.73 o
   0  10  23     6826.24     6284.90    411.79 o
 -10   0  24       83.49        9.90    249.10 o
  -8   0  24     6233.96     6013.20    519.37 o
  -6   0  24     9046.23     8822.48    467.54 o
  -4   0  24       87.20       70.42    173.28 o
  -2   0  24     6497.31     6109.60    327.93 o
   0   0  24    16954.64    17631.06    798.31 o
   2   0  24      170.78      233.46    169.06 o
   4   0  24     7428.65     7827.97    555.48 o
   6   0  24     2563.62     2151.25    554.90 o
  -9   1  24     4330.59     4648.73    581.85 o
  -7   1  24      583.23      439.12    173.90 o
  -5   1  24    10363.83    10682.16    354.05 o
  -3   1  24     3261.77     3033.33    197.17 o
  -1   1  24       33.37     -110.17    124.82 o
   1   1  24    11878.28    12296.65    398.72 o
   3   1  24     1306.88     1153.70    173.99 o
   5   1  24      399.48      493.34    171.45 o
 -10   2  24       19.38     -210.36    210.36 o
  -8   2  24      571.32      179.72    165.47 o
  -6   2  24      103.85      120.80    127.38 o
  -4   2  24      457.16      295.55    123.12 o
  -2   2  24      542.51      385.24    143.88 o
   0   2  24       33.04       24.20    153.04 o
   2   2  24     1495.21     1318.50    148.87 o
   4   2  24       16.73       -2.78    143.49 o
   6   2  24        0.21     -126.73    153.89 o
  -9   3  24     2982.96     2688.06    345.82 o
  -7   3  24      777.40      455.47    151.44 o
  -5   3  24    12015.46    12755.01    397.14 o
  -3   3  24     6970.30     6748.24    277.23 o
  -1   3  24     1348.90     1191.38    139.04 o
   1   3  24     8387.60     8778.13    290.65 o
   3   3  24     6910.24     6589.86    379.38 o
   5   3  24     1303.71     1144.38    223.80 o
 -10   4  24       17.86     -176.40    240.72 o
  -8   4  24     9050.78     9340.66    495.60 o
  -6   4  24    10189.88    10307.20    405.66 o
  -4   4  24        0.49      -87.62    113.77 o
  -2   4  24    18987.77    19716.80    503.57 o
   0   4  24     8759.15     9401.34    368.37 o
   2   4  24        1.52      -67.93    164.51 o
   4   4  24     9209.16     8487.61    626.85 o
  -9   5  24     2241.01     1478.14    261.67 o
  -7   5  24      624.75      473.37    189.97 o
  -5   5  24     2842.48     2551.22    299.28 o
  -3   5  24     1174.62     1339.09    198.52 o
  -1   5  24      951.97      565.54    180.25 o
   1   5  24     3127.85     2958.86    211.93 o
   3   5  24     1635.56     1503.75    207.52 o
   5   5  24        0.21       29.77    212.63 o
  -8   6  24      141.58     -117.10    232.65 o
  -6   6  24       23.77     -120.03    143.14 o
  -4   6  24      348.02      240.65    140.49 o
  -2   6  24       97.10       54.88    142.35 o
   0   6  24      130.99      127.26    200.92 o
   2   6  24      190.41      289.69    171.98 o
   4   6  24      421.89      395.18    180.60 o
  -7   7  24       38.67       -8.30    192.34 o
  -5   7  24     4482.94     3831.86    269.77 o
  -3   7  24     3080.66     2687.23    263.29 o
  -1   7  24      109.22      -95.07    168.28 o
   1   7  24     6076.20     5509.93    342.30 o
   3   7  24     2326.31     2316.69    233.28 o
  -6   8  24     7783.23     7101.06    454.36 o
  -4   8  24      882.66      674.47    248.22 o
  -2   8  24    15114.06    15113.97    648.54 o
   0   8  24     6341.64     6625.65    369.97 o
   2   8  24       18.42       43.95    216.38 o
  -5   9  24      884.75      690.30    269.89 o
  -3   9  24     2489.62     2258.13    318.23 o
  -1   9  24      255.05      376.73    201.25 o
  -9   1  25     2770.88     1900.37    326.10 o
  -7   1  25     1145.10      835.44    170.35 o
  -5   1  25    15600.05    16498.80    500.72 o
  -3   1  25     1625.76     1411.78    172.72 o
  -1   1  25     1682.29     1466.55    159.34 o
   1   1  25    13097.37    13638.34    519.13 o
   3   1  25      238.46      247.00    130.30 o
   5   1  25     1519.42     1470.92    203.24 o
  -8   2  25    11106.93    11257.60    697.78 o
  -6   2  25     1250.35     1085.06    168.42 o
  -4   2  25     8114.41     7792.83    320.63 o
  -2   2  25    10650.61    10425.43    360.00 o
   0   2  25      999.50      893.49    148.64 o
   2   2  25     5135.04     4661.14    371.12 o
   4   2  25     6812.14     6276.57    389.98 o
  -9   3  25      598.07      193.24    346.55 o
  -7   3  25     2243.69     1861.87    182.70 o
  -5   3  25     3440.89     3029.74    256.24 o
  -3   3  25      260.06      262.12    117.22 o
  -1   3  25     2850.80     2806.73    212.31 o
   1   3  25     3282.22     3352.38    271.30 o
   3   3  25      118.51      203.26    205.73 o
  -8   4  25        4.24      130.17    251.98 o
  -6   4  25      711.07      339.09    140.75 o
  -4   4  25        5.43     -111.08    128.09 o
  -2   4  25      361.44      163.59    144.23 o
   0   4  25     1253.58      750.79    189.51 o
   2   4  25      101.30        1.89    156.26 o
   4   4  25      170.40      172.60    170.38 o
  -7   5  25     2535.45     1727.38    229.95 o
  -5   5  25     5338.97     4841.20    303.63 o
  -3   5  25     2853.83     2367.82    224.68 o
  -1   5  25     5390.44     4952.36    293.32 o
   1   5  25     5843.77     5362.17    367.76 o
   3   5  25      952.95      610.58    220.08 o
  -6   6  25     1354.52     1021.50    188.66 o
  -4   6  25     4171.12     3555.96    251.85 o
  -2   6  25    13832.33    14511.17    524.58 o
   0   6  25     3470.22     3152.28    275.62 o
   2   6  25     3410.31     3146.79    282.25 o
  -5   7  25     1376.58      586.07    200.92 o
  -3   7  25      628.99      693.38    168.54 o
  -1   7  25      635.87      644.94    209.62 o
   1   7  25     1690.71     1445.54    233.54 o
  -4   8  25       11.46      -76.85    188.55 o
  -2   8  25       12.68      107.03    200.25 o
   0   8  25       49.91      332.80    262.81 o
  -8   0  26     4061.54     3064.73    566.02 o
  -6   0  26     5910.98     5579.96    510.58 o
  -4   0  26    17508.03    19190.85    910.02 o
  -2   0  26     3521.13     3008.07    305.81 o
   0   0  26      243.90      183.71    330.04 o
   2   0  26    18884.36    19209.33   1178.13 o
   4   0  26     1778.68     1660.95    349.20 o
  -7   1  26     4881.75     4165.95    311.70 o
  -5   1  26      397.67      155.45    167.69 o
  -3   1  26      235.76      226.96    137.29 o
  -1   1  26     1677.00     1537.50    180.15 o
   1   1  26     2458.66     2366.76    218.22 o
   3   1  26      277.90      144.71    182.80 o
  -8   2  26       73.80      287.45    229.65 o
  -6   2  26      194.28      130.08    136.49 o
  -4   2  26     1181.83     1264.04    182.06 o
  -2   2  26       57.27      235.73    144.03 o
   0   2  26     1366.68     1346.09    200.77 o
   2   2  26       75.60      119.57    175.35 o
  -7   3  26     5677.70     4571.80    339.36 o
  -5   3  26     2908.31     2101.14    213.51 o
  -3   3  26      429.88      346.07    153.73 o
  -1   3  26     6124.39     5222.09    290.69 o
   1   3  26      942.05      631.68    190.13 o
   3   3  26       40.42      160.14    200.55 o
  -6   4  26      942.02      403.91    157.93 o
  -4   4  26    17488.80    18889.78    633.67 o
  -2   4  26     6169.01     5454.42    290.56 o
   0   4  26     2263.87     1908.64    245.46 o
   2   4  26    10262.21     9986.91    502.75 o
  -7   5  26     5015.77     4239.15    501.37 o
  -5   5  26     1814.85     1259.37    233.25 o
  -3   5  26     2914.75     2434.12    207.58 o
  -1   5  26     8401.00     8784.05    414.18 o
   1   5  26      609.58      663.75    175.08 o
  -6   6  26       10.82      -31.78    270.18 o
  -4   6  26      302.74      216.68    167.02 o
  -2   6  26      856.59      442.60    160.29 o
   0   6  26      721.01      516.38    180.99 o
  -3   7  26      910.39      614.61    218.74 o
  -1   7  26    10232.19     9505.60    611.71 o
  -7   1  27     1077.67      619.76    259.78 o
  -5   1  27      370.23      192.75    154.04 o
  -3   1  27     5332.91     5155.80    356.08 o
  -1   1  27     1687.78     1654.73    208.30 o
   1   1  27      418.45       90.36    227.19 o
  -6   2  27     9778.35     9569.17    498.77 o
  -4   2  27    15947.50    16267.22    620.20 o
  -2   2  27      477.14      111.22    161.70 o
   0   2  27     9205.83     8480.44    416.77 o
   2   2  27    10947.88    11197.62    572.35 o
  -5   3  27      110.26       62.91    151.94 o
  -3   3  27     5560.34     4977.02    287.54 o
  -1   3  27     4288.65     3993.22    324.85 o
   1   3  27       76.81      158.25    263.58 o
  -6   4  27       32.18       88.58    225.20 o
  -4   4  27      131.55      243.49    209.88 o
  -2   4  27      117.65      106.85    170.29 o
   0   4  27        5.36      247.36    231.81 o
  -3   5  27     4691.19     4572.50    407.13 o
  -1   5  27     4196.12     3610.01    319.19 o
  -4   0  28     1693.97      996.94    263.25 o
  -2   0  28      157.77      114.39    275.02 o
  -5   1  28     2934.08     2111.01    337.75 o
  -3   1  28     4347.98     4010.93    490.79 o
  -1   1  28      368.17      483.51    224.10 o
  -4   2  28        5.39     -127.29    172.90 o
  -2   2  28       15.31        8.24    185.22 o
 
